# Supplementary material for: Analysis and Prediction of Pathways in HeLa Cells by Integrating Biological Levels of Organization with Systems-Biology Approaches
Source: PLoS One. 2013 Jun 10;8(6):e65433. doi: 10.1371/journal.pone.0065433 (PMC3680226; doi:10.1371/journal.pone.0065433)
Supplement: Spreadsheet S1 — Statistical data of the RNA-Seq analysis shows the full dataset, and the data with significant differential expression. (XML) [file pone.0065433.s003.xml]

<?xml version="1.0" encoding="UTF-8"?><?mso-application progid="Excel.Sheet"?><Workbook xmlns:c="urn:schemas-microsoft-com:office:component:spreadsheet" xmlns:html="http://www.w3.org/TR/REC-html40" xmlns:o="urn:schemas-microsoft-com:office:office" xmlns:xsi="http://www.w3.org/2001/XMLSchema-instance" xmlns="urn:schemas-microsoft-com:office:spreadsheet" xmlns:x2="http://schemas.microsoft.com/office/excel/2003/xml" xmlns:ss="urn:schemas-microsoft-com:office:spreadsheet" xmlns:x="urn:schemas-microsoft-com:office:excel"><OfficeDocumentSettings xmlns="urn:schemas-microsoft-com:office:office"><Colors><Color><Index>3</Index><RGB>#c0c0c0</RGB></Color><Color><Index>4</Index><RGB>#ff0000</RGB></Color></Colors></OfficeDocumentSettings><ExcelWorkbook xmlns="urn:schemas-microsoft-com:office:excel"><WindowHeight>9000</WindowHeight><WindowWidth>13860</WindowWidth><WindowTopX>240</WindowTopX><WindowTopY>75</WindowTopY><ProtectStructure>False</ProtectStructure><ProtectWindows>False</ProtectWindows></ExcelWorkbook><Styles><Style ss:ID="Default" ss:Name="Default"/><Style ss:ID="Result" ss:Name="Result"><Font ss:Bold="1" ss:Italic="1" ss:Underline="Single"/></Style><Style ss:ID="Result2" ss:Name="Result2"><Font ss:Bold="1" ss:Italic="1" ss:Underline="Single"/><NumberFormat ss:Format="Currency"/></Style><Style ss:ID="Heading" ss:Name="Heading"><Font ss:Bold="1" ss:Italic="1" ss:Size="16"/></Style><Style ss:ID="Heading1" ss:Name="Heading1"><Font ss:Bold="1" ss:Italic="1" ss:Size="16"/></Style><Style ss:ID="co1"/><Style ss:ID="co2"/><Style ss:ID="co3"/><Style ss:ID="co4"/><Style ss:ID="co5"/><Style ss:ID="co6"/><Style ss:ID="co7"/><Style ss:ID="co8"/><Style ss:ID="co9"/><Style ss:ID="co10"/><Style ss:ID="co11"/><Style ss:ID="co12"/><Style ss:ID="ta1"/><Style ss:ID="ce1"><NumberFormat ss:Format="General"/></Style></Styles><ss:Worksheet ss:Name="Hoja1"><Table ss:StyleID="ta1"><Column ss:Width="97.0583"/><Column ss:Width="59.8394"/><Column ss:Width="72.2551"/><Column ss:Width="88.5543"/><Column ss:Width="116.4472"/><Column ss:Width="35.8583"/><Column ss:Width="218.6929"/><Column ss:Width="35.8583"/><Column ss:Width="49.8047"/><Column ss:Width="66.8409"/><Column ss:Span="1" ss:Width="75.3449"/><Row ss:Height="12.8409"><Cell><Data ss:Type="String">tracking_id</Data></Cell><Cell><Data ss:Type="String">class_code</Data></Cell><Cell><Data ss:Type="String">nearest_ref_id</Data></Cell><Cell><Data ss:Type="String">gene_id</Data></Cell><Cell><Data ss:Type="String">gene_short_name</Data></Cell><Cell><Data ss:Type="String">tss_id</Data></Cell><Cell><Data ss:Type="String">locus</Data></Cell><Cell><Data ss:Type="String">length</Data></Cell><Cell><Data ss:Type="String">coverage</Data></Cell><Cell><Data ss:Type="String">FPKM</Data></Cell><Cell><Data ss:Type="String">FPKM_conf_lo</Data></Cell><Cell><Data ss:Type="String">FPKM_conf_hi</Data></Cell><Cell><Data ss:Type="String">FPKM_status</Data></Cell></Row><Row ss:Height="12.8409"><Cell><Data ss:Type="String">ENSG00000237613</Data></Cell><Cell><Data ss:Type="Number">-0</Data></Cell><Cell><Data ss:Type="Number">-0</Data></Cell><Cell><Data ss:Type="String">F138A_HUMAN</Data></Cell><Cell><Data ss:Type="String">FAM138A</Data></Cell><Cell><Data ss:Type="Number">-0</Data></Cell><Cell><Data ss:Type="String">chr1:34553-36081</Data></Cell><Cell><Data ss:Type="Number">-0</Data></Cell><Cell><Data ss:Type="Number">-0</Data></Cell><Cell><Data ss:Type="Number">-0</Data></Cell><Cell><Data ss:Type="Number">-0</Data></Cell><Cell><Data ss:Type="Number">-0</Data></Cell><Cell><Data ss:Type="String">OK</Data></Cell></Row><Row ss:Height="12.8409"><Cell><Data ss:Type="String">ENSG00000186092</Data></Cell><Cell><Data ss:Type="Number">-0</Data></Cell><Cell><Data ss:Type="Number">-0</Data></Cell><Cell><Data ss:Type="String">OR4F4_HUMAN</Data></Cell><Cell><Data ss:Type="String">OR4F5</Data></Cell><Cell><Data ss:Type="Number">-0</Data></Cell><Cell><Data ss:Type="String">chr1:69090-70008</Data></Cell><Cell><Data ss:Type="Number">-0</Data></Cell><Cell><Data ss:Type="Number">-0</Data></Cell><Cell><Data ss:Type="Number">-0</Data></Cell><Cell><Data ss:Type="Number">-0</Data></Cell><Cell><Data ss:Type="Number">-0</Data></Cell><Cell><Data ss:Type="String">OK</Data></Cell></Row><Row ss:Height="12.8409"><Cell><Data ss:Type="String">ENSG00000235249</Data></Cell><Cell><Data ss:Type="Number">-0</Data></Cell><Cell><Data ss:Type="Number">-0</Data></Cell><Cell><Data ss:Type="String">OR4F3_HUMAN</Data></Cell><Cell><Data ss:Type="String">OR4F29</Data></Cell><Cell><Data ss:Type="Number">-0</Data></Cell><Cell><Data ss:Type="String">chr1:367639-368634</Data></Cell><Cell><Data ss:Type="Number">-0</Data></Cell><Cell><Data ss:Type="Number">-0</Data></Cell><Cell><Data ss:Type="Number">-0</Data></Cell><Cell><Data ss:Type="Number">-0</Data></Cell><Cell><Data ss:Type="Number">-0</Data></Cell><Cell><Data ss:Type="String">OK</Data></Cell></Row><Row ss:Height="12.8409"><Cell><Data ss:Type="String">ENSG00000185097</Data></Cell><Cell><Data ss:Type="Number">-0</Data></Cell><Cell><Data ss:Type="Number">-0</Data></Cell><Cell><Data ss:Type="String">OR4F3_HUMAN</Data></Cell><Cell><Data ss:Type="String">OR4F16</Data></Cell><Cell><Data ss:Type="Number">-0</Data></Cell><Cell><Data ss:Type="String">chr1:621058-622053</Data></Cell><Cell><Data ss:Type="Number">-0</Data></Cell><Cell><Data ss:Type="Number">-0</Data></Cell><Cell><Data ss:Type="Number">-0</Data></Cell><Cell><Data ss:Type="Number">-0</Data></Cell><Cell><Data ss:Type="Number">-0</Data></Cell><Cell><Data ss:Type="String">OK</Data></Cell></Row><Row ss:Height="12.8409"><Cell><Data ss:Type="String">ENSG00000186891</Data></Cell><Cell><Data ss:Type="Number">-0</Data></Cell><Cell><Data ss:Type="Number">-0</Data></Cell><Cell><Data ss:Type="String">TNR18_HUMAN</Data></Cell><Cell><Data ss:Type="String">TNFRSF18</Data></Cell><Cell><Data ss:Type="Number">-0</Data></Cell><Cell><Data ss:Type="String">chr1:1138887-1142071</Data></Cell><Cell><Data ss:Type="Number">-0</Data></Cell><Cell><Data ss:Type="Number">-0</Data></Cell><Cell><Data ss:Type="Number">-0</Data></Cell><Cell><Data ss:Type="Number">-0</Data></Cell><Cell><Data ss:Type="Number">-0</Data></Cell><Cell><Data ss:Type="String">OK</Data></Cell></Row><Row ss:Height="12.8409"><Cell><Data ss:Type="String">ENSG00000186827</Data></Cell><Cell><Data ss:Type="Number">-0</Data></Cell><Cell><Data ss:Type="Number">-0</Data></Cell><Cell><Data ss:Type="String">TNR4_HUMAN</Data></Cell><Cell><Data ss:Type="String">TNFRSF4</Data></Cell><Cell><Data ss:Type="Number">-0</Data></Cell><Cell><Data ss:Type="String">chr1:1146705-1149518</Data></Cell><Cell><Data ss:Type="Number">-0</Data></Cell><Cell><Data ss:Type="Number">-0</Data></Cell><Cell><Data ss:Type="Number">-0</Data></Cell><Cell><Data ss:Type="Number">-0</Data></Cell><Cell><Data ss:Type="Number">-0</Data></Cell><Cell><Data ss:Type="String">OK</Data></Cell></Row><Row ss:Height="12.8409"><Cell><Data ss:Type="String">ENSG00000187634</Data></Cell><Cell><Data ss:Type="Number">-0</Data></Cell><Cell><Data ss:Type="Number">-0</Data></Cell><Cell><Data ss:Type="String">SAM11_HUMAN</Data></Cell><Cell><Data ss:Type="String">SAMD11</Data></Cell><Cell><Data ss:Type="Number">-0</Data></Cell><Cell><Data ss:Type="String">chr1:860259-879955</Data></Cell><Cell><Data ss:Type="Number">-0</Data></Cell><Cell><Data ss:Type="Number">-0</Data></Cell><Cell><Data ss:Type="Number">-0</Data></Cell><Cell><Data ss:Type="Number">-0</Data></Cell><Cell><Data ss:Type="Number">-0</Data></Cell><Cell><Data ss:Type="String">OK</Data></Cell></Row><Row ss:Height="12.8409"><Cell><Data ss:Type="String">ENSG00000169962</Data></Cell><Cell><Data ss:Type="Number">-0</Data></Cell><Cell><Data ss:Type="Number">-0</Data></Cell><Cell><Data ss:Type="String">TS1R3_HUMAN</Data></Cell><Cell><Data ss:Type="String">TAS1R3</Data></Cell><Cell><Data ss:Type="Number">-0</Data></Cell><Cell><Data ss:Type="String">chr1:1266693-1270686</Data></Cell><Cell><Data ss:Type="Number">-0</Data></Cell><Cell><Data ss:Type="Number">-0</Data></Cell><Cell><Data ss:Type="Number">-0</Data></Cell><Cell><Data ss:Type="Number">-0</Data></Cell><Cell><Data ss:Type="Number">-0</Data></Cell><Cell><Data ss:Type="String">OK</Data></Cell></Row><Row ss:Height="12.8409"><Cell><Data ss:Type="String">ENSG00000189409</Data></Cell><Cell><Data ss:Type="Number">-0</Data></Cell><Cell><Data ss:Type="Number">-0</Data></Cell><Cell><Data ss:Type="String">MMP23_HUMAN</Data></Cell><Cell><Data ss:Type="String">MMP23B</Data></Cell><Cell><Data ss:Type="Number">-0</Data></Cell><Cell><Data ss:Type="String">chr1:1567473-1570639</Data></Cell><Cell><Data ss:Type="Number">-0</Data></Cell><Cell><Data ss:Type="Number">-0</Data></Cell><Cell><Data ss:Type="Number">-0</Data></Cell><Cell><Data ss:Type="Number">-0</Data></Cell><Cell><Data ss:Type="Number">-0</Data></Cell><Cell><Data ss:Type="String">OK</Data></Cell></Row><Row ss:Index="11" ss:Height="12.8409"><Cell><Data ss:Type="String">ENSG00000127054</Data></Cell><Cell><Data ss:Type="Number">-0</Data></Cell><Cell><Data ss:Type="Number">-0</Data></Cell><Cell><Data ss:Type="String">INT11_HUMAN</Data></Cell><Cell><Data ss:Type="String">CPSF3L</Data></Cell><Cell><Data ss:Type="Number">-0</Data></Cell><Cell><Data ss:Type="String">chr1:1246964-1260071</Data></Cell><Cell><Data ss:Type="Number">-0</Data></Cell><Cell><Data ss:Type="Number">-0</Data></Cell><Cell><Data ss:Type="Number">-0</Data></Cell><Cell><Data ss:Type="Number">-0</Data></Cell><Cell><Data ss:Type="Number">-0</Data></Cell><Cell><Data ss:Type="String">OK</Data></Cell></Row><Row ss:Height="12.8409"><Cell><Data ss:Type="String">ENSG00000169972</Data></Cell><Cell><Data ss:Type="Number">-0</Data></Cell><Cell><Data ss:Type="Number">-0</Data></Cell><Cell><Data ss:Type="String">PUSL1_HUMAN</Data></Cell><Cell><Data ss:Type="String">PUSL1</Data></Cell><Cell><Data ss:Type="Number">-0</Data></Cell><Cell><Data ss:Type="String">chr1:1243946-1247057</Data></Cell><Cell><Data ss:Type="Number">-0</Data></Cell><Cell><Data ss:Type="Number">-0</Data></Cell><Cell><Data ss:Type="Number">-0</Data></Cell><Cell><Data ss:Type="Number">-0</Data></Cell><Cell><Data ss:Type="Number">-0</Data></Cell><Cell><Data ss:Type="String">OK</Data></Cell></Row><Row ss:Height="12.8409"><Cell><Data ss:Type="String">ENSG00000187730</Data></Cell><Cell><Data ss:Type="Number">-0</Data></Cell><Cell><Data ss:Type="Number">-0</Data></Cell><Cell><Data ss:Type="String">GBRD_HUMAN</Data></Cell><Cell><Data ss:Type="String">GABRD</Data></Cell><Cell><Data ss:Type="Number">-0</Data></Cell><Cell><Data ss:Type="String">chr1:1950779-1962192</Data></Cell><Cell><Data ss:Type="Number">-0</Data></Cell><Cell><Data ss:Type="Number">-0</Data></Cell><Cell><Data ss:Type="Number">-0</Data></Cell><Cell><Data ss:Type="Number">-0</Data></Cell><Cell><Data ss:Type="Number">-0</Data></Cell><Cell><Data ss:Type="String">OK</Data></Cell></Row><Row ss:Height="12.8409"><Cell><Data ss:Type="String">ENSG00000203301</Data></Cell><Cell><Data ss:Type="Number">-0</Data></Cell><Cell><Data ss:Type="Number">-0</Data></Cell><Cell><Data ss:Type="String">F5H5L2_HUMAN</Data></Cell><Cell><Data ss:Type="String">AL590822.1</Data></Cell><Cell><Data ss:Type="Number">-0</Data></Cell><Cell><Data ss:Type="String">chr1:2143359-2145620</Data></Cell><Cell><Data ss:Type="Number">-0</Data></Cell><Cell><Data ss:Type="Number">-0</Data></Cell><Cell><Data ss:Type="Number">-0</Data></Cell><Cell><Data ss:Type="Number">-0</Data></Cell><Cell><Data ss:Type="Number">-0</Data></Cell><Cell><Data ss:Type="String">OK</Data></Cell></Row><Row ss:Height="12.8409"><Cell><Data ss:Type="String">ENSG00000197921</Data></Cell><Cell><Data ss:Type="Number">-0</Data></Cell><Cell><Data ss:Type="Number">-0</Data></Cell><Cell><Data ss:Type="String">HES5_HUMAN</Data></Cell><Cell><Data ss:Type="String">HES5</Data></Cell><Cell><Data ss:Type="Number">-0</Data></Cell><Cell><Data ss:Type="String">chr1:2460183-2461684</Data></Cell><Cell><Data ss:Type="Number">-0</Data></Cell><Cell><Data ss:Type="Number">-0</Data></Cell><Cell><Data ss:Type="Number">-0</Data></Cell><Cell><Data ss:Type="Number">-0</Data></Cell><Cell><Data ss:Type="Number">-0</Data></Cell><Cell><Data ss:Type="String">OK</Data></Cell></Row><Row ss:Height="12.8409"><Cell><Data ss:Type="String">ENSG00000142611</Data></Cell><Cell><Data ss:Type="Number">-0</Data></Cell><Cell><Data ss:Type="Number">-0</Data></Cell><Cell><Data ss:Type="String">PRD16_HUMAN</Data></Cell><Cell><Data ss:Type="String">PRDM16</Data></Cell><Cell><Data ss:Type="Number">-0</Data></Cell><Cell><Data ss:Type="String">chr1:2985731-3355185</Data></Cell><Cell><Data ss:Type="Number">-0</Data></Cell><Cell><Data ss:Type="Number">-0</Data></Cell><Cell><Data ss:Type="Number">-0</Data></Cell><Cell><Data ss:Type="Number">-0</Data></Cell><Cell><Data ss:Type="Number">-0</Data></Cell><Cell><Data ss:Type="String">OK</Data></Cell></Row><Row ss:Height="12.8409"><Cell><Data ss:Type="String">ENSG00000142606</Data></Cell><Cell><Data ss:Type="Number">-0</Data></Cell><Cell><Data ss:Type="Number">-0</Data></Cell><Cell><Data ss:Type="String">MMEL1_HUMAN</Data></Cell><Cell><Data ss:Type="String">MMEL1</Data></Cell><Cell><Data ss:Type="Number">-0</Data></Cell><Cell><Data ss:Type="String">chr1:2522077-2564481</Data></Cell><Cell><Data ss:Type="Number">-0</Data></Cell><Cell><Data ss:Type="Number">-0</Data></Cell><Cell><Data ss:Type="Number">-0</Data></Cell><Cell><Data ss:Type="Number">-0</Data></Cell><Cell><Data ss:Type="Number">-0</Data></Cell><Cell><Data ss:Type="String">OK</Data></Cell></Row><Row ss:Height="12.8409"><Cell><Data ss:Type="String">ENSG00000215912</Data></Cell><Cell><Data ss:Type="Number">-0</Data></Cell><Cell><Data ss:Type="Number">-0</Data></Cell><Cell><Data ss:Type="String">TTC34_HUMAN</Data></Cell><Cell><Data ss:Type="String">TTC34</Data></Cell><Cell><Data ss:Type="Number">-0</Data></Cell><Cell><Data ss:Type="String">chr1:2567414-2706280</Data></Cell><Cell><Data ss:Type="Number">-0</Data></Cell><Cell><Data ss:Type="Number">-0</Data></Cell><Cell><Data ss:Type="Number">-0</Data></Cell><Cell><Data ss:Type="Number">-0</Data></Cell><Cell><Data ss:Type="Number">-0</Data></Cell><Cell><Data ss:Type="String">OK</Data></Cell></Row><Row ss:Height="12.8409"><Cell><Data ss:Type="String">ENSG00000196581</Data></Cell><Cell><Data ss:Type="Number">-0</Data></Cell><Cell><Data ss:Type="Number">-0</Data></Cell><Cell><Data ss:Type="String">AJAP1_HUMAN</Data></Cell><Cell><Data ss:Type="String">AJAP1</Data></Cell><Cell><Data ss:Type="Number">-0</Data></Cell><Cell><Data ss:Type="String">chr1:4714791-4843850</Data></Cell><Cell><Data ss:Type="Number">-0</Data></Cell><Cell><Data ss:Type="Number">-0</Data></Cell><Cell><Data ss:Type="Number">-0</Data></Cell><Cell><Data ss:Type="Number">-0</Data></Cell><Cell><Data ss:Type="Number">-0</Data></Cell><Cell><Data ss:Type="String">OK</Data></Cell></Row><Row ss:Height="12.8409"><Cell><Data ss:Type="String">ENSG00000173673</Data></Cell><Cell><Data ss:Type="Number">-0</Data></Cell><Cell><Data ss:Type="Number">-0</Data></Cell><Cell><Data ss:Type="String">HES3_HUMAN</Data></Cell><Cell><Data ss:Type="String">HES3</Data></Cell><Cell><Data ss:Type="Number">-0</Data></Cell><Cell><Data ss:Type="String">chr1:6304251-6305638</Data></Cell><Cell><Data ss:Type="Number">-0</Data></Cell><Cell><Data ss:Type="Number">-0</Data></Cell><Cell><Data ss:Type="Number">-0</Data></Cell><Cell><Data ss:Type="Number">-0</Data></Cell><Cell><Data ss:Type="Number">-0</Data></Cell><Cell><Data ss:Type="String">OK</Data></Cell></Row><Row ss:Index="21" ss:Height="12.8409"><Cell><Data ss:Type="String">ENSG00000158286</Data></Cell><Cell><Data ss:Type="Number">-0</Data></Cell><Cell><Data ss:Type="Number">-0</Data></Cell><Cell><Data ss:Type="String">RN207_HUMAN</Data></Cell><Cell><Data ss:Type="String">RNF207</Data></Cell><Cell><Data ss:Type="Number">-0</Data></Cell><Cell><Data ss:Type="String">chr1:6265534-6281359</Data></Cell><Cell><Data ss:Type="Number">-0</Data></Cell><Cell><Data ss:Type="Number">-0</Data></Cell><Cell><Data ss:Type="Number">-0</Data></Cell><Cell><Data ss:Type="Number">-0</Data></Cell><Cell><Data ss:Type="Number">-0</Data></Cell><Cell><Data ss:Type="String">OK</Data></Cell></Row><Row ss:Height="12.8409"><Cell><Data ss:Type="String">ENSG00000187017</Data></Cell><Cell><Data ss:Type="Number">-0</Data></Cell><Cell><Data ss:Type="Number">-0</Data></Cell><Cell><Data ss:Type="String">ESPN_HUMAN</Data></Cell><Cell><Data ss:Type="String">ESPN</Data></Cell><Cell><Data ss:Type="Number">-0</Data></Cell><Cell><Data ss:Type="String">chr1:6484847-6521430</Data></Cell><Cell><Data ss:Type="Number">-0</Data></Cell><Cell><Data ss:Type="Number">-0</Data></Cell><Cell><Data ss:Type="Number">-0</Data></Cell><Cell><Data ss:Type="Number">-0</Data></Cell><Cell><Data ss:Type="Number">-0</Data></Cell><Cell><Data ss:Type="String">OK</Data></Cell></Row><Row ss:Height="12.8409"><Cell><Data ss:Type="String">ENSG00000215788</Data></Cell><Cell><Data ss:Type="Number">-0</Data></Cell><Cell><Data ss:Type="Number">-0</Data></Cell><Cell><Data ss:Type="String">TNR25_HUMAN</Data></Cell><Cell><Data ss:Type="String">TNFRSF25</Data></Cell><Cell><Data ss:Type="Number">-0</Data></Cell><Cell><Data ss:Type="String">chr1:6521210-6526255</Data></Cell><Cell><Data ss:Type="Number">-0</Data></Cell><Cell><Data ss:Type="Number">-0</Data></Cell><Cell><Data ss:Type="Number">-0</Data></Cell><Cell><Data ss:Type="Number">-0</Data></Cell><Cell><Data ss:Type="Number">-0</Data></Cell><Cell><Data ss:Type="String">OK</Data></Cell></Row><Row ss:Height="12.8409"><Cell><Data ss:Type="String">ENSG00000131686</Data></Cell><Cell><Data ss:Type="Number">-0</Data></Cell><Cell><Data ss:Type="Number">-0</Data></Cell><Cell><Data ss:Type="String">CAH6_HUMAN</Data></Cell><Cell><Data ss:Type="String">CA6</Data></Cell><Cell><Data ss:Type="Number">-0</Data></Cell><Cell><Data ss:Type="String">chr1:9005921-9035151</Data></Cell><Cell><Data ss:Type="Number">-0</Data></Cell><Cell><Data ss:Type="Number">-0</Data></Cell><Cell><Data ss:Type="Number">-0</Data></Cell><Cell><Data ss:Type="Number">-0</Data></Cell><Cell><Data ss:Type="Number">-0</Data></Cell><Cell><Data ss:Type="String">OK</Data></Cell></Row><Row ss:Height="12.8409"><Cell><Data ss:Type="String">ENSG00000041988</Data></Cell><Cell><Data ss:Type="Number">-0</Data></Cell><Cell><Data ss:Type="Number">-0</Data></Cell><Cell><Data ss:Type="String">THAP3_HUMAN</Data></Cell><Cell><Data ss:Type="String">THAP3</Data></Cell><Cell><Data ss:Type="Number">-0</Data></Cell><Cell><Data ss:Type="String">chr1:6684925-6695646</Data></Cell><Cell><Data ss:Type="Number">-0</Data></Cell><Cell><Data ss:Type="Number">-0</Data></Cell><Cell><Data ss:Type="Number">-0</Data></Cell><Cell><Data ss:Type="Number">-0</Data></Cell><Cell><Data ss:Type="Number">-0</Data></Cell><Cell><Data ss:Type="String">OK</Data></Cell></Row><Row ss:Height="12.8409"><Cell><Data ss:Type="String">ENSG00000241563</Data></Cell><Cell><Data ss:Type="Number">-0</Data></Cell><Cell><Data ss:Type="Number">-0</Data></Cell><Cell><Data ss:Type="String">CORT_HUMAN</Data></Cell><Cell><Data ss:Type="String">CORT</Data></Cell><Cell><Data ss:Type="Number">-0</Data></Cell><Cell><Data ss:Type="String">chr1:10509775-10511959</Data></Cell><Cell><Data ss:Type="Number">-0</Data></Cell><Cell><Data ss:Type="Number">-0</Data></Cell><Cell><Data ss:Type="Number">-0</Data></Cell><Cell><Data ss:Type="Number">-0</Data></Cell><Cell><Data ss:Type="Number">-0</Data></Cell><Cell><Data ss:Type="String">OK</Data></Cell></Row><Row ss:Height="12.8409"><Cell><Data ss:Type="String">ENSG00000049247</Data></Cell><Cell><Data ss:Type="Number">-0</Data></Cell><Cell><Data ss:Type="Number">-0</Data></Cell><Cell><Data ss:Type="String">UTS2_HUMAN</Data></Cell><Cell><Data ss:Type="String">UTS2</Data></Cell><Cell><Data ss:Type="Number">-0</Data></Cell><Cell><Data ss:Type="String">chr1:7903142-7913572</Data></Cell><Cell><Data ss:Type="Number">-0</Data></Cell><Cell><Data ss:Type="Number">-0</Data></Cell><Cell><Data ss:Type="Number">-0</Data></Cell><Cell><Data ss:Type="Number">-0</Data></Cell><Cell><Data ss:Type="Number">-0</Data></Cell><Cell><Data ss:Type="String">OK</Data></Cell></Row><Row ss:Height="12.8409"><Cell><Data ss:Type="String">ENSG00000171608</Data></Cell><Cell><Data ss:Type="Number">-0</Data></Cell><Cell><Data ss:Type="Number">-0</Data></Cell><Cell><Data ss:Type="String">PK3CD_HUMAN</Data></Cell><Cell><Data ss:Type="String">PIK3CD</Data></Cell><Cell><Data ss:Type="Number">-0</Data></Cell><Cell><Data ss:Type="String">chr1:9711789-9789172</Data></Cell><Cell><Data ss:Type="Number">-0</Data></Cell><Cell><Data ss:Type="Number">-0</Data></Cell><Cell><Data ss:Type="Number">-0</Data></Cell><Cell><Data ss:Type="Number">-0</Data></Cell><Cell><Data ss:Type="Number">-0</Data></Cell><Cell><Data ss:Type="String">OK</Data></Cell></Row><Row ss:Height="12.8409"><Cell><Data ss:Type="String">ENSG00000120937</Data></Cell><Cell><Data ss:Type="Number">-0</Data></Cell><Cell><Data ss:Type="Number">-0</Data></Cell><Cell><Data ss:Type="String">ANFB_HUMAN</Data></Cell><Cell><Data ss:Type="String">NPPB</Data></Cell><Cell><Data ss:Type="Number">-0</Data></Cell><Cell><Data ss:Type="String">chr1:11917520-11918988</Data></Cell><Cell><Data ss:Type="Number">-0</Data></Cell><Cell><Data ss:Type="Number">-0</Data></Cell><Cell><Data ss:Type="Number">-0</Data></Cell><Cell><Data ss:Type="Number">-0</Data></Cell><Cell><Data ss:Type="Number">-0</Data></Cell><Cell><Data ss:Type="String">OK</Data></Cell></Row><Row ss:Height="12.8409"><Cell><Data ss:Type="String">ENSG00000116726</Data></Cell><Cell><Data ss:Type="Number">-0</Data></Cell><Cell><Data ss:Type="Number">-0</Data></Cell><Cell><Data ss:Type="String">PRA12_HUMAN</Data></Cell><Cell><Data ss:Type="String">PRAMEF12</Data></Cell><Cell><Data ss:Type="Number">-0</Data></Cell><Cell><Data ss:Type="String">chr1:12834983-12838049</Data></Cell><Cell><Data ss:Type="Number">-0</Data></Cell><Cell><Data ss:Type="Number">-0</Data></Cell><Cell><Data ss:Type="Number">-0</Data></Cell><Cell><Data ss:Type="Number">-0</Data></Cell><Cell><Data ss:Type="Number">-0</Data></Cell><Cell><Data ss:Type="String">OK</Data></Cell></Row><Row ss:Index="31" ss:Height="12.8409"><Cell><Data ss:Type="String">ENSG00000116721</Data></Cell><Cell><Data ss:Type="Number">-0</Data></Cell><Cell><Data ss:Type="Number">-0</Data></Cell><Cell><Data ss:Type="String">PRAM1_HUMAN</Data></Cell><Cell><Data ss:Type="String">PRAMEF1</Data></Cell><Cell><Data ss:Type="Number">-0</Data></Cell><Cell><Data ss:Type="String">chr1:12851545-12856777</Data></Cell><Cell><Data ss:Type="Number">-0</Data></Cell><Cell><Data ss:Type="Number">-0</Data></Cell><Cell><Data ss:Type="Number">-0</Data></Cell><Cell><Data ss:Type="Number">-0</Data></Cell><Cell><Data ss:Type="Number">-0</Data></Cell><Cell><Data ss:Type="String">OK</Data></Cell></Row><Row ss:Height="12.8409"><Cell><Data ss:Type="String">ENSG00000204513</Data></Cell><Cell><Data ss:Type="Number">-0</Data></Cell><Cell><Data ss:Type="Number">-0</Data></Cell><Cell><Data ss:Type="String">PRA11_HUMAN</Data></Cell><Cell><Data ss:Type="String">PRAMEF11</Data></Cell><Cell><Data ss:Type="Number">-0</Data></Cell><Cell><Data ss:Type="String">chr1:12884467-12891264</Data></Cell><Cell><Data ss:Type="Number">-0</Data></Cell><Cell><Data ss:Type="Number">-0</Data></Cell><Cell><Data ss:Type="Number">-0</Data></Cell><Cell><Data ss:Type="Number">-0</Data></Cell><Cell><Data ss:Type="Number">-0</Data></Cell><Cell><Data ss:Type="String">OK</Data></Cell></Row><Row ss:Height="12.8409"><Cell><Data ss:Type="String">ENSG00000120952</Data></Cell><Cell><Data ss:Type="Number">-0</Data></Cell><Cell><Data ss:Type="Number">-0</Data></Cell><Cell><Data ss:Type="String">PRAM2_HUMAN</Data></Cell><Cell><Data ss:Type="String">PRAMEF2</Data></Cell><Cell><Data ss:Type="Number">-0</Data></Cell><Cell><Data ss:Type="String">chr1:12916940-12921764</Data></Cell><Cell><Data ss:Type="Number">-0</Data></Cell><Cell><Data ss:Type="Number">-0</Data></Cell><Cell><Data ss:Type="Number">-0</Data></Cell><Cell><Data ss:Type="Number">-0</Data></Cell><Cell><Data ss:Type="Number">-0</Data></Cell><Cell><Data ss:Type="String">OK</Data></Cell></Row><Row ss:Height="12.8409"><Cell><Data ss:Type="String">ENSG00000243073</Data></Cell><Cell><Data ss:Type="Number">-0</Data></Cell><Cell><Data ss:Type="Number">-0</Data></Cell><Cell><Data ss:Type="String">PRA23_HUMAN</Data></Cell><Cell><Data ss:Type="String">PRAMEF4</Data></Cell><Cell><Data ss:Type="Number">-0</Data></Cell><Cell><Data ss:Type="String">chr1:12939044-12946025</Data></Cell><Cell><Data ss:Type="Number">-0</Data></Cell><Cell><Data ss:Type="Number">-0</Data></Cell><Cell><Data ss:Type="Number">-0</Data></Cell><Cell><Data ss:Type="Number">-0</Data></Cell><Cell><Data ss:Type="Number">-0</Data></Cell><Cell><Data ss:Type="String">OK</Data></Cell></Row><Row ss:Height="12.8409"><Cell><Data ss:Type="String">ENSG00000187545</Data></Cell><Cell><Data ss:Type="Number">-0</Data></Cell><Cell><Data ss:Type="Number">-0</Data></Cell><Cell><Data ss:Type="String">PRA10_HUMAN</Data></Cell><Cell><Data ss:Type="String">PRAMEF10</Data></Cell><Cell><Data ss:Type="Number">-0</Data></Cell><Cell><Data ss:Type="String">chr1:12952726-12958101</Data></Cell><Cell><Data ss:Type="Number">-0</Data></Cell><Cell><Data ss:Type="Number">-0</Data></Cell><Cell><Data ss:Type="Number">-0</Data></Cell><Cell><Data ss:Type="Number">-0</Data></Cell><Cell><Data ss:Type="Number">-0</Data></Cell><Cell><Data ss:Type="String">OK</Data></Cell></Row><Row ss:Height="12.8409"><Cell><Data ss:Type="String">ENSG00000204510</Data></Cell><Cell><Data ss:Type="Number">-0</Data></Cell><Cell><Data ss:Type="Number">-0</Data></Cell><Cell><Data ss:Type="String">PRAM7_HUMAN</Data></Cell><Cell><Data ss:Type="String">PRAMEF7</Data></Cell><Cell><Data ss:Type="Number">-0</Data></Cell><Cell><Data ss:Type="String">chr1:12976449-12980569</Data></Cell><Cell><Data ss:Type="Number">-0</Data></Cell><Cell><Data ss:Type="Number">-0</Data></Cell><Cell><Data ss:Type="Number">-0</Data></Cell><Cell><Data ss:Type="Number">-0</Data></Cell><Cell><Data ss:Type="Number">-0</Data></Cell><Cell><Data ss:Type="String">OK</Data></Cell></Row><Row ss:Height="12.8409"><Cell><Data ss:Type="String">ENSG00000215910</Data></Cell><Cell><Data ss:Type="Number">-0</Data></Cell><Cell><Data ss:Type="Number">-0</Data></Cell><Cell><Data ss:Type="String">CA167_HUMAN</Data></Cell><Cell><Data ss:Type="String">C1orf167</Data></Cell><Cell><Data ss:Type="Number">-0</Data></Cell><Cell><Data ss:Type="String">chr1:11821843-11849642</Data></Cell><Cell><Data ss:Type="Number">-0</Data></Cell><Cell><Data ss:Type="Number">-0</Data></Cell><Cell><Data ss:Type="Number">-0</Data></Cell><Cell><Data ss:Type="Number">-0</Data></Cell><Cell><Data ss:Type="Number">-0</Data></Cell><Cell><Data ss:Type="String">OK</Data></Cell></Row><Row ss:Height="12.8409"><Cell><Data ss:Type="String">ENSG00000175206</Data></Cell><Cell><Data ss:Type="Number">-0</Data></Cell><Cell><Data ss:Type="Number">-0</Data></Cell><Cell><Data ss:Type="String">ANF_HUMAN</Data></Cell><Cell><Data ss:Type="String">NPPA</Data></Cell><Cell><Data ss:Type="Number">-0</Data></Cell><Cell><Data ss:Type="String">chr1:11905765-11908402</Data></Cell><Cell><Data ss:Type="Number">-0</Data></Cell><Cell><Data ss:Type="Number">-0</Data></Cell><Cell><Data ss:Type="Number">-0</Data></Cell><Cell><Data ss:Type="Number">-0</Data></Cell><Cell><Data ss:Type="Number">-0</Data></Cell><Cell><Data ss:Type="String">OK</Data></Cell></Row><Row ss:Height="12.8409"><Cell><Data ss:Type="String">ENSG00000229571</Data></Cell><Cell><Data ss:Type="Number">-0</Data></Cell><Cell><Data ss:Type="Number">-0</Data></Cell><Cell><Data ss:Type="String">H0Y7S4_HUMAN</Data></Cell><Cell><Data ss:Type="String">WI2-2994D6.2.1</Data></Cell><Cell><Data ss:Type="Number">-0</Data></Cell><Cell><Data ss:Type="String">chr1:13216355-13219581</Data></Cell><Cell><Data ss:Type="Number">-0</Data></Cell><Cell><Data ss:Type="Number">-0</Data></Cell><Cell><Data ss:Type="Number">-0</Data></Cell><Cell><Data ss:Type="Number">-0</Data></Cell><Cell><Data ss:Type="Number">-0</Data></Cell><Cell><Data ss:Type="String">OK</Data></Cell></Row><Row ss:Height="12.8409"><Cell><Data ss:Type="String">ENSG00000204503</Data></Cell><Cell><Data ss:Type="Number">-0</Data></Cell><Cell><Data ss:Type="Number">-0</Data></Cell><Cell><Data ss:Type="String">PRAM3_HUMAN</Data></Cell><Cell><Data ss:Type="String">PRAMEF3</Data></Cell><Cell><Data ss:Type="Number">-0</Data></Cell><Cell><Data ss:Type="String">chr1:13328195-13331692</Data></Cell><Cell><Data ss:Type="Number">-0</Data></Cell><Cell><Data ss:Type="Number">-0</Data></Cell><Cell><Data ss:Type="Number">-0</Data></Cell><Cell><Data ss:Type="Number">-0</Data></Cell><Cell><Data ss:Type="Number">-0</Data></Cell><Cell><Data ss:Type="String">OK</Data></Cell></Row><Row ss:Height="12.8409"><Cell><Data ss:Type="String">ENSG00000204502</Data></Cell><Cell><Data ss:Type="Number">-0</Data></Cell><Cell><Data ss:Type="Number">-0</Data></Cell><Cell><Data ss:Type="String">PRAM5_HUMAN</Data></Cell><Cell><Data ss:Type="String">PRAMEF5</Data></Cell><Cell><Data ss:Type="Number">-0</Data></Cell><Cell><Data ss:Type="String">chr1:13359818-13369057</Data></Cell><Cell><Data ss:Type="Number">-0</Data></Cell><Cell><Data ss:Type="Number">-0</Data></Cell><Cell><Data ss:Type="Number">-0</Data></Cell><Cell><Data ss:Type="Number">-0</Data></Cell><Cell><Data ss:Type="Number">-0</Data></Cell><Cell><Data ss:Type="String">OK</Data></Cell></Row><Row ss:Index="42" ss:Height="12.8409"><Cell><Data ss:Type="String">ENSG00000232423</Data></Cell><Cell><Data ss:Type="Number">-0</Data></Cell><Cell><Data ss:Type="Number">-0</Data></Cell><Cell><Data ss:Type="String">PRAM6_HUMAN</Data></Cell><Cell><Data ss:Type="String">PRAMEF6</Data></Cell><Cell><Data ss:Type="Number">-0</Data></Cell><Cell><Data ss:Type="String">chr1:12998180-13117751</Data></Cell><Cell><Data ss:Type="Number">-0</Data></Cell><Cell><Data ss:Type="Number">-0</Data></Cell><Cell><Data ss:Type="Number">-0</Data></Cell><Cell><Data ss:Type="Number">-0</Data></Cell><Cell><Data ss:Type="Number">-0</Data></Cell><Cell><Data ss:Type="String">OK</Data></Cell></Row><Row ss:Height="12.8409"><Cell><Data ss:Type="String">ENSG00000204508</Data></Cell><Cell><Data ss:Type="Number">-0</Data></Cell><Cell><Data ss:Type="Number">-0</Data></Cell><Cell><Data ss:Type="String">PRA22_HUMAN</Data></Cell><Cell><Data ss:Type="String">PRAMEF22</Data></Cell><Cell><Data ss:Type="Number">-0</Data></Cell><Cell><Data ss:Type="String">chr1:13035542-13038381</Data></Cell><Cell><Data ss:Type="Number">-0</Data></Cell><Cell><Data ss:Type="Number">-0</Data></Cell><Cell><Data ss:Type="Number">-0</Data></Cell><Cell><Data ss:Type="Number">-0</Data></Cell><Cell><Data ss:Type="Number">-0</Data></Cell><Cell><Data ss:Type="String">OK</Data></Cell></Row><Row ss:Height="12.8409"><Cell><Data ss:Type="String">ENSG00000239810</Data></Cell><Cell><Data ss:Type="Number">-0</Data></Cell><Cell><Data ss:Type="Number">-0</Data></Cell><Cell><Data ss:Type="String">A3QJZ7_HUMAN</Data></Cell><Cell><Data ss:Type="String">WI2-3308P17.2.1</Data></Cell><Cell><Data ss:Type="Number">-0</Data></Cell><Cell><Data ss:Type="String">chr1:13052393-13052998</Data></Cell><Cell><Data ss:Type="Number">-0</Data></Cell><Cell><Data ss:Type="Number">-0</Data></Cell><Cell><Data ss:Type="Number">-0</Data></Cell><Cell><Data ss:Type="Number">-0</Data></Cell><Cell><Data ss:Type="Number">-0</Data></Cell><Cell><Data ss:Type="String">OK</Data></Cell></Row><Row ss:Height="12.8409"><Cell><Data ss:Type="String">ENSG00000182330</Data></Cell><Cell><Data ss:Type="Number">-0</Data></Cell><Cell><Data ss:Type="Number">-0</Data></Cell><Cell><Data ss:Type="String">PRA24_HUMAN</Data></Cell><Cell><Data ss:Type="String">PRAMEF8</Data></Cell><Cell><Data ss:Type="Number">-0</Data></Cell><Cell><Data ss:Type="String">chr1:13386645-13390765</Data></Cell><Cell><Data ss:Type="Number">-0</Data></Cell><Cell><Data ss:Type="Number">-0</Data></Cell><Cell><Data ss:Type="Number">-0</Data></Cell><Cell><Data ss:Type="Number">-0</Data></Cell><Cell><Data ss:Type="Number">-0</Data></Cell><Cell><Data ss:Type="String">OK</Data></Cell></Row><Row ss:Height="12.8409"><Cell><Data ss:Type="String">ENSG00000204501</Data></Cell><Cell><Data ss:Type="Number">-0</Data></Cell><Cell><Data ss:Type="Number">-0</Data></Cell><Cell><Data ss:Type="String">PRAM9_HUMAN</Data></Cell><Cell><Data ss:Type="String">PRAMEF9</Data></Cell><Cell><Data ss:Type="Number">-0</Data></Cell><Cell><Data ss:Type="String">chr1:13421175-13428191</Data></Cell><Cell><Data ss:Type="Number">-0</Data></Cell><Cell><Data ss:Type="Number">-0</Data></Cell><Cell><Data ss:Type="Number">-0</Data></Cell><Cell><Data ss:Type="Number">-0</Data></Cell><Cell><Data ss:Type="Number">-0</Data></Cell><Cell><Data ss:Type="String">OK</Data></Cell></Row><Row ss:Height="12.8409"><Cell><Data ss:Type="String">ENSG00000204495</Data></Cell><Cell><Data ss:Type="Number">-0</Data></Cell><Cell><Data ss:Type="Number">-0</Data></Cell><Cell><Data ss:Type="String">PRA13_HUMAN</Data></Cell><Cell><Data ss:Type="String">PRAMEF13</Data></Cell><Cell><Data ss:Type="Number">-0</Data></Cell><Cell><Data ss:Type="String">chr1:13447413-13452656</Data></Cell><Cell><Data ss:Type="Number">-0</Data></Cell><Cell><Data ss:Type="Number">-0</Data></Cell><Cell><Data ss:Type="Number">-0</Data></Cell><Cell><Data ss:Type="Number">-0</Data></Cell><Cell><Data ss:Type="Number">-0</Data></Cell><Cell><Data ss:Type="String">OK</Data></Cell></Row><Row ss:Height="12.8409"><Cell><Data ss:Type="String">ENSG00000204488</Data></Cell><Cell><Data ss:Type="Number">-0</Data></Cell><Cell><Data ss:Type="Number">-0</Data></Cell><Cell><Data ss:Type="String">PRA16_HUMAN</Data></Cell><Cell><Data ss:Type="String">PRAMEF16</Data></Cell><Cell><Data ss:Type="Number">-0</Data></Cell><Cell><Data ss:Type="String">chr1:13495253-13498260</Data></Cell><Cell><Data ss:Type="Number">-0</Data></Cell><Cell><Data ss:Type="Number">-0</Data></Cell><Cell><Data ss:Type="Number">-0</Data></Cell><Cell><Data ss:Type="Number">-0</Data></Cell><Cell><Data ss:Type="Number">-0</Data></Cell><Cell><Data ss:Type="String">OK</Data></Cell></Row><Row ss:Height="12.8409"><Cell><Data ss:Type="String">ENSG00000204491</Data></Cell><Cell><Data ss:Type="Number">-0</Data></Cell><Cell><Data ss:Type="Number">-0</Data></Cell><Cell><Data ss:Type="String">PRA18_HUMAN</Data></Cell><Cell><Data ss:Type="String">PRAMEF18</Data></Cell><Cell><Data ss:Type="Number">-0</Data></Cell><Cell><Data ss:Type="String">chr1:13474052-13477569</Data></Cell><Cell><Data ss:Type="Number">-0</Data></Cell><Cell><Data ss:Type="Number">-0</Data></Cell><Cell><Data ss:Type="Number">-0</Data></Cell><Cell><Data ss:Type="Number">-0</Data></Cell><Cell><Data ss:Type="Number">-0</Data></Cell><Cell><Data ss:Type="String">OK</Data></Cell></Row><Row ss:Height="12.8409"><Cell><Data ss:Type="String">ENSG00000204486</Data></Cell><Cell><Data ss:Type="Number">-0</Data></Cell><Cell><Data ss:Type="Number">-0</Data></Cell><Cell><Data ss:Type="String">PRA20_HUMAN</Data></Cell><Cell><Data ss:Type="String">PRAMEF21</Data></Cell><Cell><Data ss:Type="Number">-0</Data></Cell><Cell><Data ss:Type="String">chr1:13516065-13526943</Data></Cell><Cell><Data ss:Type="Number">-0</Data></Cell><Cell><Data ss:Type="Number">-0</Data></Cell><Cell><Data ss:Type="Number">-0</Data></Cell><Cell><Data ss:Type="Number">-0</Data></Cell><Cell><Data ss:Type="Number">-0</Data></Cell><Cell><Data ss:Type="String">OK</Data></Cell></Row><Row ss:Height="12.8409"><Cell><Data ss:Type="String">ENSG00000204481</Data></Cell><Cell><Data ss:Type="Number">-0</Data></Cell><Cell><Data ss:Type="Number">-0</Data></Cell><Cell><Data ss:Type="String">PRA14_HUMAN</Data></Cell><Cell><Data ss:Type="String">PRAMEF14</Data></Cell><Cell><Data ss:Type="Number">-0</Data></Cell><Cell><Data ss:Type="String">chr1:13668268-13673511</Data></Cell><Cell><Data ss:Type="Number">-0</Data></Cell><Cell><Data ss:Type="Number">-0</Data></Cell><Cell><Data ss:Type="Number">-0</Data></Cell><Cell><Data ss:Type="Number">-0</Data></Cell><Cell><Data ss:Type="Number">-0</Data></Cell><Cell><Data ss:Type="String">OK</Data></Cell></Row><Row ss:Index="52" ss:Height="12.8409"><Cell><Data ss:Type="String">ENSG00000204479</Data></Cell><Cell><Data ss:Type="Number">-0</Data></Cell><Cell><Data ss:Type="Number">-0</Data></Cell><Cell><Data ss:Type="String">PRA17_HUMAN</Data></Cell><Cell><Data ss:Type="String">PRAMEF17</Data></Cell><Cell><Data ss:Type="Number">-0</Data></Cell><Cell><Data ss:Type="String">chr1:13716087-13719064</Data></Cell><Cell><Data ss:Type="Number">-0</Data></Cell><Cell><Data ss:Type="Number">-0</Data></Cell><Cell><Data ss:Type="Number">-0</Data></Cell><Cell><Data ss:Type="Number">-0</Data></Cell><Cell><Data ss:Type="Number">-0</Data></Cell><Cell><Data ss:Type="String">OK</Data></Cell></Row><Row ss:Height="12.8409"><Cell><Data ss:Type="String">ENSG00000204480</Data></Cell><Cell><Data ss:Type="Number">-0</Data></Cell><Cell><Data ss:Type="Number">-0</Data></Cell><Cell><Data ss:Type="String">PRA19_HUMAN</Data></Cell><Cell><Data ss:Type="String">PRAMEF19</Data></Cell><Cell><Data ss:Type="Number">-0</Data></Cell><Cell><Data ss:Type="String">chr1:13694888-13698405</Data></Cell><Cell><Data ss:Type="Number">-0</Data></Cell><Cell><Data ss:Type="Number">-0</Data></Cell><Cell><Data ss:Type="Number">-0</Data></Cell><Cell><Data ss:Type="Number">-0</Data></Cell><Cell><Data ss:Type="Number">-0</Data></Cell><Cell><Data ss:Type="String">OK</Data></Cell></Row><Row ss:Height="12.8409"><Cell><Data ss:Type="String">ENSG00000157358</Data></Cell><Cell><Data ss:Type="Number">-0</Data></Cell><Cell><Data ss:Type="Number">-0</Data></Cell><Cell><Data ss:Type="String">PRAM9_HUMAN</Data></Cell><Cell><Data ss:Type="String">PRAMEF15</Data></Cell><Cell><Data ss:Type="Number">-0</Data></Cell><Cell><Data ss:Type="String">chr1:13641972-13648988</Data></Cell><Cell><Data ss:Type="Number">-0</Data></Cell><Cell><Data ss:Type="Number">-0</Data></Cell><Cell><Data ss:Type="Number">-0</Data></Cell><Cell><Data ss:Type="Number">-0</Data></Cell><Cell><Data ss:Type="Number">-0</Data></Cell><Cell><Data ss:Type="String">OK</Data></Cell></Row><Row ss:Height="12.8409"><Cell><Data ss:Type="String">ENSG00000162494</Data></Cell><Cell><Data ss:Type="Number">-0</Data></Cell><Cell><Data ss:Type="Number">-0</Data></Cell><Cell><Data ss:Type="String">LRC38_HUMAN</Data></Cell><Cell><Data ss:Type="String">LRRC38</Data></Cell><Cell><Data ss:Type="Number">-0</Data></Cell><Cell><Data ss:Type="String">chr1:13801444-13840543</Data></Cell><Cell><Data ss:Type="Number">-0</Data></Cell><Cell><Data ss:Type="Number">-0</Data></Cell><Cell><Data ss:Type="Number">-0</Data></Cell><Cell><Data ss:Type="Number">-0</Data></Cell><Cell><Data ss:Type="Number">-0</Data></Cell><Cell><Data ss:Type="String">OK</Data></Cell></Row><Row ss:Height="12.8409"><Cell><Data ss:Type="String">ENSG00000204478</Data></Cell><Cell><Data ss:Type="Number">-0</Data></Cell><Cell><Data ss:Type="Number">-0</Data></Cell><Cell><Data ss:Type="String">PRA20_HUMAN</Data></Cell><Cell><Data ss:Type="String">PRAMEF20</Data></Cell><Cell><Data ss:Type="Number">-0</Data></Cell><Cell><Data ss:Type="String">chr1:13736906-13747803</Data></Cell><Cell><Data ss:Type="Number">-0</Data></Cell><Cell><Data ss:Type="Number">-0</Data></Cell><Cell><Data ss:Type="Number">-0</Data></Cell><Cell><Data ss:Type="Number">-0</Data></Cell><Cell><Data ss:Type="Number">-0</Data></Cell><Cell><Data ss:Type="String">OK</Data></Cell></Row><Row ss:Height="12.8409"><Cell><Data ss:Type="String">ENSG00000204464</Data></Cell><Cell><Data ss:Type="Number">-0</Data></Cell><Cell><Data ss:Type="Number">-0</Data></Cell><Cell><Data ss:Type="String">CA195_HUMAN</Data></Cell><Cell><Data ss:Type="String">C1orf195</Data></Cell><Cell><Data ss:Type="Number">-0</Data></Cell><Cell><Data ss:Type="String">chr1:15490839-15497813</Data></Cell><Cell><Data ss:Type="Number">-0</Data></Cell><Cell><Data ss:Type="Number">-0</Data></Cell><Cell><Data ss:Type="Number">-0</Data></Cell><Cell><Data ss:Type="Number">-0</Data></Cell><Cell><Data ss:Type="Number">-0</Data></Cell><Cell><Data ss:Type="String">OK</Data></Cell></Row><Row ss:Height="12.8409"><Cell><Data ss:Type="String">ENSG00000162461</Data></Cell><Cell><Data ss:Type="Number">-0</Data></Cell><Cell><Data ss:Type="Number">-0</Data></Cell><Cell><Data ss:Type="String">S2534_HUMAN</Data></Cell><Cell><Data ss:Type="String">SLC25A34</Data></Cell><Cell><Data ss:Type="Number">-0</Data></Cell><Cell><Data ss:Type="String">chr1:16062899-16067891</Data></Cell><Cell><Data ss:Type="Number">-0</Data></Cell><Cell><Data ss:Type="Number">-0</Data></Cell><Cell><Data ss:Type="Number">-0</Data></Cell><Cell><Data ss:Type="Number">-0</Data></Cell><Cell><Data ss:Type="Number">-0</Data></Cell><Cell><Data ss:Type="String">OK</Data></Cell></Row><Row ss:Height="12.8409"><Cell><Data ss:Type="String">ENSG00000162460</Data></Cell><Cell><Data ss:Type="Number">-0</Data></Cell><Cell><Data ss:Type="Number">-0</Data></Cell><Cell><Data ss:Type="String">TMM82_HUMAN</Data></Cell><Cell><Data ss:Type="String">TMEM82</Data></Cell><Cell><Data ss:Type="Number">-0</Data></Cell><Cell><Data ss:Type="String">chr1:16068916-16074477</Data></Cell><Cell><Data ss:Type="Number">-0</Data></Cell><Cell><Data ss:Type="Number">-0</Data></Cell><Cell><Data ss:Type="Number">-0</Data></Cell><Cell><Data ss:Type="Number">-0</Data></Cell><Cell><Data ss:Type="Number">-0</Data></Cell><Cell><Data ss:Type="String">OK</Data></Cell></Row><Row ss:Height="12.8409"><Cell><Data ss:Type="String">ENSG00000142615</Data></Cell><Cell><Data ss:Type="Number">-0</Data></Cell><Cell><Data ss:Type="Number">-0</Data></Cell><Cell><Data ss:Type="String">CEL2A_HUMAN</Data></Cell><Cell><Data ss:Type="String">CELA2A</Data></Cell><Cell><Data ss:Type="Number">-0</Data></Cell><Cell><Data ss:Type="String">chr1:15783222-15798586</Data></Cell><Cell><Data ss:Type="Number">-0</Data></Cell><Cell><Data ss:Type="Number">-0</Data></Cell><Cell><Data ss:Type="Number">-0</Data></Cell><Cell><Data ss:Type="Number">-0</Data></Cell><Cell><Data ss:Type="Number">-0</Data></Cell><Cell><Data ss:Type="String">OK</Data></Cell></Row><Row ss:Height="12.8409"><Cell><Data ss:Type="String">ENSG00000215704</Data></Cell><Cell><Data ss:Type="Number">-0</Data></Cell><Cell><Data ss:Type="Number">-0</Data></Cell><Cell><Data ss:Type="String">CEL2B_HUMAN</Data></Cell><Cell><Data ss:Type="String">CELA2B</Data></Cell><Cell><Data ss:Type="Number">-0</Data></Cell><Cell><Data ss:Type="String">chr1:15792403-15817895</Data></Cell><Cell><Data ss:Type="Number">-0</Data></Cell><Cell><Data ss:Type="Number">-0</Data></Cell><Cell><Data ss:Type="Number">-0</Data></Cell><Cell><Data ss:Type="Number">-0</Data></Cell><Cell><Data ss:Type="Number">-0</Data></Cell><Cell><Data ss:Type="String">OK</Data></Cell></Row><Row ss:Index="62" ss:Height="12.8409"><Cell><Data ss:Type="String">ENSG00000215695</Data></Cell><Cell><Data ss:Type="Number">-0</Data></Cell><Cell><Data ss:Type="Number">-0</Data></Cell><Cell><Data ss:Type="String">RSCA1_HUMAN</Data></Cell><Cell><Data ss:Type="String">RSC1A1</Data></Cell><Cell><Data ss:Type="Number">-0</Data></Cell><Cell><Data ss:Type="String">chr1:15986363-15988217</Data></Cell><Cell><Data ss:Type="Number">-0</Data></Cell><Cell><Data ss:Type="Number">-0</Data></Cell><Cell><Data ss:Type="Number">-0</Data></Cell><Cell><Data ss:Type="Number">-0</Data></Cell><Cell><Data ss:Type="Number">-0</Data></Cell><Cell><Data ss:Type="String">LOWDATA</Data></Cell></Row><Row ss:Height="12.8409"><Cell><Data ss:Type="String">ENSG00000237847</Data></Cell><Cell><Data ss:Type="Number">-0</Data></Cell><Cell><Data ss:Type="Number">-0</Data></Cell><Cell><Data ss:Type="String">U627B_HUMAN</Data></Cell><Cell><Data ss:Type="String">AL137798.1</Data></Cell><Cell><Data ss:Type="Number">-0</Data></Cell><Cell><Data ss:Type="String">chr1:16999497-17000007</Data></Cell><Cell><Data ss:Type="Number">-0</Data></Cell><Cell><Data ss:Type="Number">-0</Data></Cell><Cell><Data ss:Type="Number">-0</Data></Cell><Cell><Data ss:Type="Number">-0</Data></Cell><Cell><Data ss:Type="Number">-0</Data></Cell><Cell><Data ss:Type="String">OK</Data></Cell></Row><Row ss:Height="12.8409"><Cell><Data ss:Type="String">ENSG00000187144</Data></Cell><Cell><Data ss:Type="Number">-0</Data></Cell><Cell><Data ss:Type="Number">-0</Data></Cell><Cell><Data ss:Type="String">SPT21_HUMAN</Data></Cell><Cell><Data ss:Type="String">SPATA21</Data></Cell><Cell><Data ss:Type="Number">-0</Data></Cell><Cell><Data ss:Type="String">chr1:16713611-16763919</Data></Cell><Cell><Data ss:Type="Number">-0</Data></Cell><Cell><Data ss:Type="Number">-0</Data></Cell><Cell><Data ss:Type="Number">-0</Data></Cell><Cell><Data ss:Type="Number">-0</Data></Cell><Cell><Data ss:Type="Number">-0</Data></Cell><Cell><Data ss:Type="String">OK</Data></Cell></Row><Row ss:Height="12.8409"><Cell><Data ss:Type="String">ENSG00000117154</Data></Cell><Cell><Data ss:Type="Number">-0</Data></Cell><Cell><Data ss:Type="Number">-0</Data></Cell><Cell><Data ss:Type="String">IGS21_HUMAN</Data></Cell><Cell><Data ss:Type="String">IGSF21</Data></Cell><Cell><Data ss:Type="Number">-0</Data></Cell><Cell><Data ss:Type="String">chr1:18434239-18704977</Data></Cell><Cell><Data ss:Type="Number">-0</Data></Cell><Cell><Data ss:Type="Number">-0</Data></Cell><Cell><Data ss:Type="Number">-0</Data></Cell><Cell><Data ss:Type="Number">-0</Data></Cell><Cell><Data ss:Type="Number">-0</Data></Cell><Cell><Data ss:Type="String">OK</Data></Cell></Row><Row ss:Height="12.8409"><Cell><Data ss:Type="String">ENSG00000179023</Data></Cell><Cell><Data ss:Type="Number">-0</Data></Cell><Cell><Data ss:Type="Number">-0</Data></Cell><Cell><Data ss:Type="String">KLD7A_HUMAN</Data></Cell><Cell><Data ss:Type="String">KLHDC7A</Data></Cell><Cell><Data ss:Type="Number">-0</Data></Cell><Cell><Data ss:Type="String">chr1:18807423-18812534</Data></Cell><Cell><Data ss:Type="Number">-0</Data></Cell><Cell><Data ss:Type="Number">-0</Data></Cell><Cell><Data ss:Type="Number">-0</Data></Cell><Cell><Data ss:Type="Number">-0</Data></Cell><Cell><Data ss:Type="Number">-0</Data></Cell><Cell><Data ss:Type="String">OK</Data></Cell></Row><Row ss:Height="12.8409"><Cell><Data ss:Type="String">ENSG00000179002</Data></Cell><Cell><Data ss:Type="Number">-0</Data></Cell><Cell><Data ss:Type="Number">-0</Data></Cell><Cell><Data ss:Type="String">TS1R2_HUMAN</Data></Cell><Cell><Data ss:Type="String">TAS1R2</Data></Cell><Cell><Data ss:Type="Number">-0</Data></Cell><Cell><Data ss:Type="String">chr1:19166092-19186176</Data></Cell><Cell><Data ss:Type="Number">-0</Data></Cell><Cell><Data ss:Type="Number">-0</Data></Cell><Cell><Data ss:Type="Number">-0</Data></Cell><Cell><Data ss:Type="Number">-0</Data></Cell><Cell><Data ss:Type="Number">-0</Data></Cell><Cell><Data ss:Type="String">OK</Data></Cell></Row><Row ss:Height="12.8409"><Cell><Data ss:Type="String">ENSG00000188784</Data></Cell><Cell><Data ss:Type="Number">-0</Data></Cell><Cell><Data ss:Type="Number">-0</Data></Cell><Cell><Data ss:Type="String">PA2GE_HUMAN</Data></Cell><Cell><Data ss:Type="String">PLA2G2E</Data></Cell><Cell><Data ss:Type="Number">-0</Data></Cell><Cell><Data ss:Type="String">chr1:20246501-20250110</Data></Cell><Cell><Data ss:Type="Number">-0</Data></Cell><Cell><Data ss:Type="Number">-0</Data></Cell><Cell><Data ss:Type="Number">-0</Data></Cell><Cell><Data ss:Type="Number">-0</Data></Cell><Cell><Data ss:Type="Number">-0</Data></Cell><Cell><Data ss:Type="String">OK</Data></Cell></Row><Row ss:Height="12.8409"><Cell><Data ss:Type="String">ENSG00000117215</Data></Cell><Cell><Data ss:Type="Number">-0</Data></Cell><Cell><Data ss:Type="Number">-0</Data></Cell><Cell><Data ss:Type="String">PA2GD_HUMAN</Data></Cell><Cell><Data ss:Type="String">PLA2G2D</Data></Cell><Cell><Data ss:Type="Number">-0</Data></Cell><Cell><Data ss:Type="String">chr1:20438431-20446050</Data></Cell><Cell><Data ss:Type="Number">-0</Data></Cell><Cell><Data ss:Type="Number">-0</Data></Cell><Cell><Data ss:Type="Number">-0</Data></Cell><Cell><Data ss:Type="Number">-0</Data></Cell><Cell><Data ss:Type="Number">-0</Data></Cell><Cell><Data ss:Type="String">OK</Data></Cell></Row><Row ss:Height="12.8409"><Cell><Data ss:Type="String">ENSG00000162543</Data></Cell><Cell><Data ss:Type="Number">-0</Data></Cell><Cell><Data ss:Type="Number">-0</Data></Cell><Cell><Data ss:Type="String">UBX10_HUMAN</Data></Cell><Cell><Data ss:Type="String">UBXN10</Data></Cell><Cell><Data ss:Type="Number">-0</Data></Cell><Cell><Data ss:Type="String">chr1:20512577-20522541</Data></Cell><Cell><Data ss:Type="Number">-0</Data></Cell><Cell><Data ss:Type="Number">-0</Data></Cell><Cell><Data ss:Type="Number">-0</Data></Cell><Cell><Data ss:Type="Number">-0</Data></Cell><Cell><Data ss:Type="Number">-0</Data></Cell><Cell><Data ss:Type="String">OK</Data></Cell></Row><Row ss:Height="12.8409"><Cell><Data ss:Type="String">ENSG00000159189</Data></Cell><Cell><Data ss:Type="Number">-0</Data></Cell><Cell><Data ss:Type="Number">-0</Data></Cell><Cell><Data ss:Type="String">C1QC_HUMAN</Data></Cell><Cell><Data ss:Type="String">C1QC</Data></Cell><Cell><Data ss:Type="Number">-0</Data></Cell><Cell><Data ss:Type="String">chr1:22970122-22974603</Data></Cell><Cell><Data ss:Type="Number">-0</Data></Cell><Cell><Data ss:Type="Number">-0</Data></Cell><Cell><Data ss:Type="Number">-0</Data></Cell><Cell><Data ss:Type="Number">-0</Data></Cell><Cell><Data ss:Type="Number">-0</Data></Cell><Cell><Data ss:Type="String">OK</Data></Cell></Row><Row ss:Index="72" ss:Height="12.8409"><Cell><Data ss:Type="String">ENSG00000173369</Data></Cell><Cell><Data ss:Type="Number">-0</Data></Cell><Cell><Data ss:Type="Number">-0</Data></Cell><Cell><Data ss:Type="String">C1QB_HUMAN</Data></Cell><Cell><Data ss:Type="String">C1QB</Data></Cell><Cell><Data ss:Type="Number">-0</Data></Cell><Cell><Data ss:Type="String">chr1:22979254-22988031</Data></Cell><Cell><Data ss:Type="Number">-0</Data></Cell><Cell><Data ss:Type="Number">-0</Data></Cell><Cell><Data ss:Type="Number">-0</Data></Cell><Cell><Data ss:Type="Number">-0</Data></Cell><Cell><Data ss:Type="Number">-0</Data></Cell><Cell><Data ss:Type="String">OK</Data></Cell></Row><Row ss:Height="12.8409"><Cell><Data ss:Type="String">ENSG00000215906</Data></Cell><Cell><Data ss:Type="Number">-0</Data></Cell><Cell><Data ss:Type="Number">-0</Data></Cell><Cell><Data ss:Type="String">BLML_HUMAN</Data></Cell><Cell><Data ss:Type="String">LACTBL1</Data></Cell><Cell><Data ss:Type="Number">-0</Data></Cell><Cell><Data ss:Type="String">chr1:23280238-23291797</Data></Cell><Cell><Data ss:Type="Number">-0</Data></Cell><Cell><Data ss:Type="Number">-0</Data></Cell><Cell><Data ss:Type="Number">-0</Data></Cell><Cell><Data ss:Type="Number">-0</Data></Cell><Cell><Data ss:Type="Number">-0</Data></Cell><Cell><Data ss:Type="String">OK</Data></Cell></Row><Row ss:Height="12.8409"><Cell><Data ss:Type="String">ENSG00000117616</Data></Cell><Cell><Data ss:Type="Number">-0</Data></Cell><Cell><Data ss:Type="Number">-0</Data></Cell><Cell><Data ss:Type="String">CA063_HUMAN</Data></Cell><Cell><Data ss:Type="String">C1orf63</Data></Cell><Cell><Data ss:Type="Number">-0</Data></Cell><Cell><Data ss:Type="String">chr1:25568727-25664704</Data></Cell><Cell><Data ss:Type="Number">-0</Data></Cell><Cell><Data ss:Type="Number">-0</Data></Cell><Cell><Data ss:Type="Number">-0</Data></Cell><Cell><Data ss:Type="Number">-0</Data></Cell><Cell><Data ss:Type="Number">-0</Data></Cell><Cell><Data ss:Type="String">FAIL</Data></Cell></Row><Row ss:Height="12.8409"><Cell><Data ss:Type="String">ENSG00000188672</Data></Cell><Cell><Data ss:Type="Number">-0</Data></Cell><Cell><Data ss:Type="Number">-0</Data></Cell><Cell><Data ss:Type="String">RHCE_HUMAN</Data></Cell><Cell><Data ss:Type="String">RHCE</Data></Cell><Cell><Data ss:Type="Number">-0</Data></Cell><Cell><Data ss:Type="String">chr1:25688740-25756683</Data></Cell><Cell><Data ss:Type="Number">-0</Data></Cell><Cell><Data ss:Type="Number">-0</Data></Cell><Cell><Data ss:Type="Number">-0</Data></Cell><Cell><Data ss:Type="Number">-0</Data></Cell><Cell><Data ss:Type="Number">-0</Data></Cell><Cell><Data ss:Type="String">FAIL</Data></Cell></Row><Row ss:Height="12.8409"><Cell><Data ss:Type="String">ENSG00000187010</Data></Cell><Cell><Data ss:Type="Number">-0</Data></Cell><Cell><Data ss:Type="Number">-0</Data></Cell><Cell><Data ss:Type="String">RHD_HUMAN</Data></Cell><Cell><Data ss:Type="String">RHD</Data></Cell><Cell><Data ss:Type="Number">-0</Data></Cell><Cell><Data ss:Type="String">chr1:25598883-25656936</Data></Cell><Cell><Data ss:Type="Number">-0</Data></Cell><Cell><Data ss:Type="Number">-0</Data></Cell><Cell><Data ss:Type="Number">-0</Data></Cell><Cell><Data ss:Type="Number">-0</Data></Cell><Cell><Data ss:Type="Number">-0</Data></Cell><Cell><Data ss:Type="String">FAIL</Data></Cell></Row><Row ss:Height="12.8409"><Cell><Data ss:Type="String">ENSG00000183726</Data></Cell><Cell><Data ss:Type="Number">-0</Data></Cell><Cell><Data ss:Type="Number">-0</Data></Cell><Cell><Data ss:Type="String">TM50A_HUMAN</Data></Cell><Cell><Data ss:Type="String">TMEM50A</Data></Cell><Cell><Data ss:Type="Number">-0</Data></Cell><Cell><Data ss:Type="String">chr1:25664407-25688852</Data></Cell><Cell><Data ss:Type="Number">-0</Data></Cell><Cell><Data ss:Type="Number">-0</Data></Cell><Cell><Data ss:Type="Number">-0</Data></Cell><Cell><Data ss:Type="Number">-0</Data></Cell><Cell><Data ss:Type="Number">-0</Data></Cell><Cell><Data ss:Type="String">FAIL</Data></Cell></Row><Row ss:Height="12.8409"><Cell><Data ss:Type="String">ENSG00000223474</Data></Cell><Cell><Data ss:Type="Number">-0</Data></Cell><Cell><Data ss:Type="Number">-0</Data></Cell><Cell><Data ss:Type="String">F5H7K9_HUMAN</Data></Cell><Cell><Data ss:Type="String">AL020996.1</Data></Cell><Cell><Data ss:Type="Number">-0</Data></Cell><Cell><Data ss:Type="String">chr1:26145211-26147288</Data></Cell><Cell><Data ss:Type="Number">-0</Data></Cell><Cell><Data ss:Type="Number">-0</Data></Cell><Cell><Data ss:Type="Number">-0</Data></Cell><Cell><Data ss:Type="Number">-0</Data></Cell><Cell><Data ss:Type="Number">-0</Data></Cell><Cell><Data ss:Type="String">OK</Data></Cell></Row><Row ss:Height="12.8409"><Cell><Data ss:Type="String">ENSG00000158022</Data></Cell><Cell><Data ss:Type="Number">-0</Data></Cell><Cell><Data ss:Type="Number">-0</Data></Cell><Cell><Data ss:Type="String">TRI63_HUMAN</Data></Cell><Cell><Data ss:Type="String">TRIM63</Data></Cell><Cell><Data ss:Type="Number">-0</Data></Cell><Cell><Data ss:Type="String">chr1:26377794-26394927</Data></Cell><Cell><Data ss:Type="Number">-0</Data></Cell><Cell><Data ss:Type="Number">-0</Data></Cell><Cell><Data ss:Type="Number">-0</Data></Cell><Cell><Data ss:Type="Number">-0</Data></Cell><Cell><Data ss:Type="Number">-0</Data></Cell><Cell><Data ss:Type="String">OK</Data></Cell></Row><Row ss:Height="12.8409"><Cell><Data ss:Type="String">ENSG00000001460</Data></Cell><Cell><Data ss:Type="Number">-0</Data></Cell><Cell><Data ss:Type="Number">-0</Data></Cell><Cell><Data ss:Type="String">CA201_HUMAN</Data></Cell><Cell><Data ss:Type="String">C1orf201</Data></Cell><Cell><Data ss:Type="Number">-0</Data></Cell><Cell><Data ss:Type="String">chr1:24683488-24743424</Data></Cell><Cell><Data ss:Type="Number">-0</Data></Cell><Cell><Data ss:Type="Number">-0</Data></Cell><Cell><Data ss:Type="Number">-0</Data></Cell><Cell><Data ss:Type="Number">-0</Data></Cell><Cell><Data ss:Type="Number">-0</Data></Cell><Cell><Data ss:Type="String">OK</Data></Cell></Row><Row ss:Height="12.8409"><Cell><Data ss:Type="String">ENSG00000169442</Data></Cell><Cell><Data ss:Type="Number">-0</Data></Cell><Cell><Data ss:Type="Number">-0</Data></Cell><Cell><Data ss:Type="String">CD52_HUMAN</Data></Cell><Cell><Data ss:Type="String">CD52</Data></Cell><Cell><Data ss:Type="Number">-0</Data></Cell><Cell><Data ss:Type="String">chr1:26644447-26647014</Data></Cell><Cell><Data ss:Type="Number">-0</Data></Cell><Cell><Data ss:Type="Number">-0</Data></Cell><Cell><Data ss:Type="Number">-0</Data></Cell><Cell><Data ss:Type="Number">-0</Data></Cell><Cell><Data ss:Type="Number">-0</Data></Cell><Cell><Data ss:Type="String">OK</Data></Cell></Row><Row ss:Height="12.8409"><Cell><Data ss:Type="String">ENSG00000187942</Data></Cell><Cell><Data ss:Type="Number">-0</Data></Cell><Cell><Data ss:Type="Number">-0</Data></Cell><Cell><Data ss:Type="String">LRAD2_HUMAN</Data></Cell><Cell><Data ss:Type="String">LDLRAD2</Data></Cell><Cell><Data ss:Type="Number">-0</Data></Cell><Cell><Data ss:Type="String">chr1:22138757-22151714</Data></Cell><Cell><Data ss:Type="Number">-0</Data></Cell><Cell><Data ss:Type="Number">-0</Data></Cell><Cell><Data ss:Type="Number">-0</Data></Cell><Cell><Data ss:Type="Number">-0</Data></Cell><Cell><Data ss:Type="Number">-0</Data></Cell><Cell><Data ss:Type="String">OK</Data></Cell></Row><Row ss:Index="83" ss:Height="12.8409"><Cell><Data ss:Type="String">ENSG00000198746</Data></Cell><Cell><Data ss:Type="Number">-0</Data></Cell><Cell><Data ss:Type="Number">-0</Data></Cell><Cell><Data ss:Type="String">GPTC3_HUMAN</Data></Cell><Cell><Data ss:Type="String">GPATCH3</Data></Cell><Cell><Data ss:Type="Number">-0</Data></Cell><Cell><Data ss:Type="String">chr1:27216978-27226962</Data></Cell><Cell><Data ss:Type="Number">-0</Data></Cell><Cell><Data ss:Type="Number">-0</Data></Cell><Cell><Data ss:Type="Number">-0</Data></Cell><Cell><Data ss:Type="Number">-0</Data></Cell><Cell><Data ss:Type="Number">-0</Data></Cell><Cell><Data ss:Type="String">OK</Data></Cell></Row><Row ss:Height="12.8409"><Cell><Data ss:Type="String">ENSG00000131910</Data></Cell><Cell><Data ss:Type="Number">-0</Data></Cell><Cell><Data ss:Type="Number">-0</Data></Cell><Cell><Data ss:Type="String">NR0B2_HUMAN</Data></Cell><Cell><Data ss:Type="String">NR0B2</Data></Cell><Cell><Data ss:Type="Number">-0</Data></Cell><Cell><Data ss:Type="String">chr1:27237979-27240457</Data></Cell><Cell><Data ss:Type="Number">-0</Data></Cell><Cell><Data ss:Type="Number">-0</Data></Cell><Cell><Data ss:Type="Number">-0</Data></Cell><Cell><Data ss:Type="Number">-0</Data></Cell><Cell><Data ss:Type="Number">-0</Data></Cell><Cell><Data ss:Type="String">OK</Data></Cell></Row><Row ss:Height="12.8409"><Cell><Data ss:Type="String">ENSG00000162511</Data></Cell><Cell><Data ss:Type="Number">-0</Data></Cell><Cell><Data ss:Type="Number">-0</Data></Cell><Cell><Data ss:Type="String">LAPM5_HUMAN</Data></Cell><Cell><Data ss:Type="String">LAPTM5</Data></Cell><Cell><Data ss:Type="Number">-0</Data></Cell><Cell><Data ss:Type="String">chr1:31205315-31230667</Data></Cell><Cell><Data ss:Type="Number">-0</Data></Cell><Cell><Data ss:Type="Number">-0</Data></Cell><Cell><Data ss:Type="Number">-0</Data></Cell><Cell><Data ss:Type="Number">-0</Data></Cell><Cell><Data ss:Type="Number">-0</Data></Cell><Cell><Data ss:Type="String">OK</Data></Cell></Row><Row ss:Height="12.8409"><Cell><Data ss:Type="String">ENSG00000162510</Data></Cell><Cell><Data ss:Type="Number">-0</Data></Cell><Cell><Data ss:Type="Number">-0</Data></Cell><Cell><Data ss:Type="String">MATN1_HUMAN</Data></Cell><Cell><Data ss:Type="String">MATN1</Data></Cell><Cell><Data ss:Type="Number">-0</Data></Cell><Cell><Data ss:Type="String">chr1:31184123-31196434</Data></Cell><Cell><Data ss:Type="Number">-0</Data></Cell><Cell><Data ss:Type="Number">-0</Data></Cell><Cell><Data ss:Type="Number">-0</Data></Cell><Cell><Data ss:Type="Number">-0</Data></Cell><Cell><Data ss:Type="Number">-0</Data></Cell><Cell><Data ss:Type="String">OK</Data></Cell></Row><Row ss:Height="12.8409"><Cell><Data ss:Type="String">ENSG00000121764</Data></Cell><Cell><Data ss:Type="Number">-0</Data></Cell><Cell><Data ss:Type="Number">-0</Data></Cell><Cell><Data ss:Type="String">OX1R_HUMAN</Data></Cell><Cell><Data ss:Type="String">HCRTR1</Data></Cell><Cell><Data ss:Type="Number">-0</Data></Cell><Cell><Data ss:Type="String">chr1:32083286-32098119</Data></Cell><Cell><Data ss:Type="Number">-0</Data></Cell><Cell><Data ss:Type="Number">-0</Data></Cell><Cell><Data ss:Type="Number">-0</Data></Cell><Cell><Data ss:Type="Number">-0</Data></Cell><Cell><Data ss:Type="Number">-0</Data></Cell><Cell><Data ss:Type="String">OK</Data></Cell></Row><Row ss:Height="12.8409"><Cell><Data ss:Type="String">ENSG00000212673</Data></Cell><Cell><Data ss:Type="Number">-0</Data></Cell><Cell><Data ss:Type="Number">-0</Data></Cell><Cell><Data ss:Type="String">Q9UHT5_HUMAN</Data></Cell><Cell><Data ss:Type="String">AL136115.1</Data></Cell><Cell><Data ss:Type="Number">-0</Data></Cell><Cell><Data ss:Type="String">chr1:32379173-32380745</Data></Cell><Cell><Data ss:Type="Number">-0</Data></Cell><Cell><Data ss:Type="Number">-0</Data></Cell><Cell><Data ss:Type="Number">-0</Data></Cell><Cell><Data ss:Type="Number">-0</Data></Cell><Cell><Data ss:Type="Number">-0</Data></Cell><Cell><Data ss:Type="String">OK</Data></Cell></Row><Row ss:Height="12.8409"><Cell><Data ss:Type="String">ENSG00000222046</Data></Cell><Cell><Data ss:Type="Number">-0</Data></Cell><Cell><Data ss:Type="Number">-0</Data></Cell><Cell><Data ss:Type="String">DCD2B_HUMAN</Data></Cell><Cell><Data ss:Type="String">DCDC2B</Data></Cell><Cell><Data ss:Type="Number">-0</Data></Cell><Cell><Data ss:Type="String">chr1:32674694-32681797</Data></Cell><Cell><Data ss:Type="Number">-0</Data></Cell><Cell><Data ss:Type="Number">-0</Data></Cell><Cell><Data ss:Type="Number">-0</Data></Cell><Cell><Data ss:Type="Number">-0</Data></Cell><Cell><Data ss:Type="Number">-0</Data></Cell><Cell><Data ss:Type="String">OK</Data></Cell></Row><Row ss:Height="12.8409"><Cell><Data ss:Type="String">ENSG00000160055</Data></Cell><Cell><Data ss:Type="Number">-0</Data></Cell><Cell><Data ss:Type="Number">-0</Data></Cell><Cell><Data ss:Type="String">TM234_HUMAN</Data></Cell><Cell><Data ss:Type="String">TMEM234</Data></Cell><Cell><Data ss:Type="Number">-0</Data></Cell><Cell><Data ss:Type="String">chr1:32680072-32687972</Data></Cell><Cell><Data ss:Type="Number">-0</Data></Cell><Cell><Data ss:Type="Number">-0</Data></Cell><Cell><Data ss:Type="Number">-0</Data></Cell><Cell><Data ss:Type="Number">-0</Data></Cell><Cell><Data ss:Type="Number">-0</Data></Cell><Cell><Data ss:Type="String">OK</Data></Cell></Row><Row ss:Height="12.8409"><Cell><Data ss:Type="String">ENSG00000215897</Data></Cell><Cell><Data ss:Type="Number">-0</Data></Cell><Cell><Data ss:Type="Number">-0</Data></Cell><Cell><Data ss:Type="String">ZBT8B_HUMAN</Data></Cell><Cell><Data ss:Type="String">ZBTB8B</Data></Cell><Cell><Data ss:Type="Number">-0</Data></Cell><Cell><Data ss:Type="String">chr1:32930669-32953461</Data></Cell><Cell><Data ss:Type="Number">-0</Data></Cell><Cell><Data ss:Type="Number">-0</Data></Cell><Cell><Data ss:Type="Number">-0</Data></Cell><Cell><Data ss:Type="Number">-0</Data></Cell><Cell><Data ss:Type="Number">-0</Data></Cell><Cell><Data ss:Type="String">OK</Data></Cell></Row><Row ss:Height="12.8409"><Cell><Data ss:Type="String">ENSG00000121905</Data></Cell><Cell><Data ss:Type="Number">-0</Data></Cell><Cell><Data ss:Type="Number">-0</Data></Cell><Cell><Data ss:Type="String">HPCA_HUMAN</Data></Cell><Cell><Data ss:Type="String">HPCA</Data></Cell><Cell><Data ss:Type="Number">-0</Data></Cell><Cell><Data ss:Type="String">chr1:33351594-33364042</Data></Cell><Cell><Data ss:Type="Number">-0</Data></Cell><Cell><Data ss:Type="Number">-0</Data></Cell><Cell><Data ss:Type="Number">-0</Data></Cell><Cell><Data ss:Type="Number">-0</Data></Cell><Cell><Data ss:Type="Number">-0</Data></Cell><Cell><Data ss:Type="String">OK</Data></Cell></Row><Row ss:Index="93" ss:Height="12.8409"><Cell><Data ss:Type="String">ENSG00000116497</Data></Cell><Cell><Data ss:Type="Number">-0</Data></Cell><Cell><Data ss:Type="Number">-0</Data></Cell><Cell><Data ss:Type="String">S1PBP_HUMAN</Data></Cell><Cell><Data ss:Type="String">S100PBP</Data></Cell><Cell><Data ss:Type="Number">-0</Data></Cell><Cell><Data ss:Type="String">chr1:33282367-33324476</Data></Cell><Cell><Data ss:Type="Number">-0</Data></Cell><Cell><Data ss:Type="Number">-0</Data></Cell><Cell><Data ss:Type="Number">-0</Data></Cell><Cell><Data ss:Type="Number">-0</Data></Cell><Cell><Data ss:Type="Number">-0</Data></Cell><Cell><Data ss:Type="String">OK</Data></Cell></Row><Row ss:Height="12.8409"><Cell><Data ss:Type="String">ENSG00000142698</Data></Cell><Cell><Data ss:Type="Number">-0</Data></Cell><Cell><Data ss:Type="Number">-0</Data></Cell><Cell><Data ss:Type="String">CA094_HUMAN</Data></Cell><Cell><Data ss:Type="String">C1orf94</Data></Cell><Cell><Data ss:Type="Number">-0</Data></Cell><Cell><Data ss:Type="String">chr1:34632483-34684732</Data></Cell><Cell><Data ss:Type="Number">-0</Data></Cell><Cell><Data ss:Type="Number">-0</Data></Cell><Cell><Data ss:Type="Number">-0</Data></Cell><Cell><Data ss:Type="Number">-0</Data></Cell><Cell><Data ss:Type="Number">-0</Data></Cell><Cell><Data ss:Type="String">OK</Data></Cell></Row><Row ss:Height="12.8409"><Cell><Data ss:Type="String">ENSG00000187513</Data></Cell><Cell><Data ss:Type="Number">-0</Data></Cell><Cell><Data ss:Type="Number">-0</Data></Cell><Cell><Data ss:Type="String">CXA4_HUMAN</Data></Cell><Cell><Data ss:Type="String">GJA4</Data></Cell><Cell><Data ss:Type="Number">-0</Data></Cell><Cell><Data ss:Type="String">chr1:35258598-35261348</Data></Cell><Cell><Data ss:Type="Number">-0</Data></Cell><Cell><Data ss:Type="Number">-0</Data></Cell><Cell><Data ss:Type="Number">-0</Data></Cell><Cell><Data ss:Type="Number">-0</Data></Cell><Cell><Data ss:Type="Number">-0</Data></Cell><Cell><Data ss:Type="String">OK</Data></Cell></Row><Row ss:Height="12.8409"><Cell><Data ss:Type="String">ENSG00000176256</Data></Cell><Cell><Data ss:Type="Number">-0</Data></Cell><Cell><Data ss:Type="Number">-0</Data></Cell><Cell><Data ss:Type="String">B2R4X7_HUMAN</Data></Cell><Cell><Data ss:Type="String">HMGB4</Data></Cell><Cell><Data ss:Type="Number">-0</Data></Cell><Cell><Data ss:Type="String">chr1:34326075-34330392</Data></Cell><Cell><Data ss:Type="Number">-0</Data></Cell><Cell><Data ss:Type="Number">-0</Data></Cell><Cell><Data ss:Type="Number">-0</Data></Cell><Cell><Data ss:Type="Number">-0</Data></Cell><Cell><Data ss:Type="Number">-0</Data></Cell><Cell><Data ss:Type="String">OK</Data></Cell></Row><Row ss:Height="12.8409"><Cell><Data ss:Type="String">ENSG00000163879</Data></Cell><Cell><Data ss:Type="Number">-0</Data></Cell><Cell><Data ss:Type="Number">-0</Data></Cell><Cell><Data ss:Type="String">IDLC_HUMAN</Data></Cell><Cell><Data ss:Type="String">DNALI1</Data></Cell><Cell><Data ss:Type="Number">-0</Data></Cell><Cell><Data ss:Type="String">chr1:38022519-38032458</Data></Cell><Cell><Data ss:Type="Number">-0</Data></Cell><Cell><Data ss:Type="Number">-0</Data></Cell><Cell><Data ss:Type="Number">-0</Data></Cell><Cell><Data ss:Type="Number">-0</Data></Cell><Cell><Data ss:Type="Number">-0</Data></Cell><Cell><Data ss:Type="String">OK</Data></Cell></Row><Row ss:Height="12.8409"><Cell><Data ss:Type="String">ENSG00000116983</Data></Cell><Cell><Data ss:Type="Number">-0</Data></Cell><Cell><Data ss:Type="Number">-0</Data></Cell><Cell><Data ss:Type="String">HPCL4_HUMAN</Data></Cell><Cell><Data ss:Type="String">HPCAL4</Data></Cell><Cell><Data ss:Type="Number">-0</Data></Cell><Cell><Data ss:Type="String">chr1:40144319-40157361</Data></Cell><Cell><Data ss:Type="Number">-0</Data></Cell><Cell><Data ss:Type="Number">-0</Data></Cell><Cell><Data ss:Type="Number">-0</Data></Cell><Cell><Data ss:Type="Number">-0</Data></Cell><Cell><Data ss:Type="Number">-0</Data></Cell><Cell><Data ss:Type="String">OK</Data></Cell></Row><Row ss:Height="12.8409"><Cell><Data ss:Type="String">ENSG00000183682</Data></Cell><Cell><Data ss:Type="Number">-0</Data></Cell><Cell><Data ss:Type="Number">-0</Data></Cell><Cell><Data ss:Type="String">BMP8A_HUMAN</Data></Cell><Cell><Data ss:Type="String">BMP8A</Data></Cell><Cell><Data ss:Type="Number">-0</Data></Cell><Cell><Data ss:Type="String">chr1:39957317-39991607</Data></Cell><Cell><Data ss:Type="Number">-0</Data></Cell><Cell><Data ss:Type="Number">-0</Data></Cell><Cell><Data ss:Type="Number">-0</Data></Cell><Cell><Data ss:Type="Number">-0</Data></Cell><Cell><Data ss:Type="Number">-0</Data></Cell><Cell><Data ss:Type="String">OK</Data></Cell></Row><Row ss:Height="12.8409"><Cell><Data ss:Type="String">ENSG00000131233</Data></Cell><Cell><Data ss:Type="Number">-0</Data></Cell><Cell><Data ss:Type="Number">-0</Data></Cell><Cell><Data ss:Type="String">CXA9_HUMAN</Data></Cell><Cell><Data ss:Type="String">GJA9</Data></Cell><Cell><Data ss:Type="Number">-0</Data></Cell><Cell><Data ss:Type="String">chr1:39330174-39347289</Data></Cell><Cell><Data ss:Type="Number">-0</Data></Cell><Cell><Data ss:Type="Number">-0</Data></Cell><Cell><Data ss:Type="Number">-0</Data></Cell><Cell><Data ss:Type="Number">-0</Data></Cell><Cell><Data ss:Type="Number">-0</Data></Cell><Cell><Data ss:Type="String">OK</Data></Cell></Row><Row ss:Height="12.8409"><Cell><Data ss:Type="String">ENSG00000158315</Data></Cell><Cell><Data ss:Type="Number">-0</Data></Cell><Cell><Data ss:Type="Number">-0</Data></Cell><Cell><Data ss:Type="String">RHBL2_HUMAN</Data></Cell><Cell><Data ss:Type="String">RHBDL2</Data></Cell><Cell><Data ss:Type="Number">-0</Data></Cell><Cell><Data ss:Type="String">chr1:39351478-39407471</Data></Cell><Cell><Data ss:Type="Number">-0</Data></Cell><Cell><Data ss:Type="Number">-0</Data></Cell><Cell><Data ss:Type="Number">-0</Data></Cell><Cell><Data ss:Type="Number">-0</Data></Cell><Cell><Data ss:Type="Number">-0</Data></Cell><Cell><Data ss:Type="String">OK</Data></Cell></Row><Row ss:Height="12.8409"><Cell><Data ss:Type="String">ENSG00000188800</Data></Cell><Cell><Data ss:Type="Number">-0</Data></Cell><Cell><Data ss:Type="Number">-0</Data></Cell><Cell><Data ss:Type="String">TMCO2_HUMAN</Data></Cell><Cell><Data ss:Type="String">TMCO2</Data></Cell><Cell><Data ss:Type="Number">-0</Data></Cell><Cell><Data ss:Type="String">chr1:40711618-40717363</Data></Cell><Cell><Data ss:Type="Number">-0</Data></Cell><Cell><Data ss:Type="Number">-0</Data></Cell><Cell><Data ss:Type="Number">-0</Data></Cell><Cell><Data ss:Type="Number">-0</Data></Cell><Cell><Data ss:Type="Number">-0</Data></Cell><Cell><Data ss:Type="String">OK</Data></Cell></Row><Row ss:Index="103" ss:Height="12.8409"><Cell><Data ss:Type="String">ENSG00000044012</Data></Cell><Cell><Data ss:Type="Number">-0</Data></Cell><Cell><Data ss:Type="Number">-0</Data></Cell><Cell><Data ss:Type="String">GUC2B_HUMAN</Data></Cell><Cell><Data ss:Type="String">GUCA2B</Data></Cell><Cell><Data ss:Type="Number">-0</Data></Cell><Cell><Data ss:Type="String">chr1:42619091-42621495</Data></Cell><Cell><Data ss:Type="Number">-0</Data></Cell><Cell><Data ss:Type="Number">-0</Data></Cell><Cell><Data ss:Type="Number">-0</Data></Cell><Cell><Data ss:Type="Number">-0</Data></Cell><Cell><Data ss:Type="Number">-0</Data></Cell><Cell><Data ss:Type="String">OK</Data></Cell></Row><Row ss:Height="12.8409"><Cell><Data ss:Type="String">ENSG00000197273</Data></Cell><Cell><Data ss:Type="Number">-0</Data></Cell><Cell><Data ss:Type="Number">-0</Data></Cell><Cell><Data ss:Type="String">GUC2A_HUMAN</Data></Cell><Cell><Data ss:Type="String">GUCA2A</Data></Cell><Cell><Data ss:Type="Number">-0</Data></Cell><Cell><Data ss:Type="String">chr1:42628361-42630389</Data></Cell><Cell><Data ss:Type="Number">-0</Data></Cell><Cell><Data ss:Type="Number">-0</Data></Cell><Cell><Data ss:Type="Number">-0</Data></Cell><Cell><Data ss:Type="Number">-0</Data></Cell><Cell><Data ss:Type="Number">-0</Data></Cell><Cell><Data ss:Type="String">OK</Data></Cell></Row><Row ss:Height="12.8409"><Cell><Data ss:Type="String">ENSG00000066185</Data></Cell><Cell><Data ss:Type="Number">-0</Data></Cell><Cell><Data ss:Type="Number">-0</Data></Cell><Cell><Data ss:Type="String">ZMY12_HUMAN</Data></Cell><Cell><Data ss:Type="String">ZMYND12</Data></Cell><Cell><Data ss:Type="Number">-0</Data></Cell><Cell><Data ss:Type="String">chr1:42895999-42921938</Data></Cell><Cell><Data ss:Type="Number">-0</Data></Cell><Cell><Data ss:Type="Number">-0</Data></Cell><Cell><Data ss:Type="Number">-0</Data></Cell><Cell><Data ss:Type="Number">-0</Data></Cell><Cell><Data ss:Type="Number">-0</Data></Cell><Cell><Data ss:Type="String">OK</Data></Cell></Row><Row ss:Height="12.8409"><Cell><Data ss:Type="String">ENSG00000186409</Data></Cell><Cell><Data ss:Type="Number">-0</Data></Cell><Cell><Data ss:Type="Number">-0</Data></Cell><Cell><Data ss:Type="String">CCD30_HUMAN</Data></Cell><Cell><Data ss:Type="String">CCDC30</Data></Cell><Cell><Data ss:Type="Number">-0</Data></Cell><Cell><Data ss:Type="String">chr1:42929000-43120335</Data></Cell><Cell><Data ss:Type="Number">-0</Data></Cell><Cell><Data ss:Type="Number">-0</Data></Cell><Cell><Data ss:Type="Number">-0</Data></Cell><Cell><Data ss:Type="Number">-0</Data></Cell><Cell><Data ss:Type="Number">-0</Data></Cell><Cell><Data ss:Type="String">OK</Data></Cell></Row><Row ss:Height="12.8409"><Cell><Data ss:Type="String">ENSG00000243710</Data></Cell><Cell><Data ss:Type="Number">-0</Data></Cell><Cell><Data ss:Type="Number">-0</Data></Cell><Cell><Data ss:Type="String">WDR65_HUMAN</Data></Cell><Cell><Data ss:Type="String">WDR65</Data></Cell><Cell><Data ss:Type="Number">-0</Data></Cell><Cell><Data ss:Type="String">chr1:43637819-43720029</Data></Cell><Cell><Data ss:Type="Number">-0</Data></Cell><Cell><Data ss:Type="Number">-0</Data></Cell><Cell><Data ss:Type="Number">-0</Data></Cell><Cell><Data ss:Type="Number">-0</Data></Cell><Cell><Data ss:Type="Number">-0</Data></Cell><Cell><Data ss:Type="String">OK</Data></Cell></Row><Row ss:Height="12.8409"><Cell><Data ss:Type="String">ENSG00000126106</Data></Cell><Cell><Data ss:Type="Number">-0</Data></Cell><Cell><Data ss:Type="Number">-0</Data></Cell><Cell><Data ss:Type="String">TMM53_HUMAN</Data></Cell><Cell><Data ss:Type="String">TMEM53</Data></Cell><Cell><Data ss:Type="Number">-0</Data></Cell><Cell><Data ss:Type="String">chr1:45100909-45140227</Data></Cell><Cell><Data ss:Type="Number">-0</Data></Cell><Cell><Data ss:Type="Number">-0</Data></Cell><Cell><Data ss:Type="Number">-0</Data></Cell><Cell><Data ss:Type="Number">-0</Data></Cell><Cell><Data ss:Type="Number">-0</Data></Cell><Cell><Data ss:Type="String">OK</Data></Cell></Row><Row ss:Height="12.8409"><Cell><Data ss:Type="String">ENSG00000188396</Data></Cell><Cell><Data ss:Type="Number">-0</Data></Cell><Cell><Data ss:Type="Number">-0</Data></Cell><Cell><Data ss:Type="String">TC1D4_HUMAN</Data></Cell><Cell><Data ss:Type="String">TCTEX1D4</Data></Cell><Cell><Data ss:Type="Number">-0</Data></Cell><Cell><Data ss:Type="String">chr1:45271584-45272957</Data></Cell><Cell><Data ss:Type="Number">-0</Data></Cell><Cell><Data ss:Type="Number">-0</Data></Cell><Cell><Data ss:Type="Number">-0</Data></Cell><Cell><Data ss:Type="Number">-0</Data></Cell><Cell><Data ss:Type="Number">-0</Data></Cell><Cell><Data ss:Type="String">OK</Data></Cell></Row><Row ss:Height="12.8409"><Cell><Data ss:Type="String">ENSG00000159214</Data></Cell><Cell><Data ss:Type="Number">-0</Data></Cell><Cell><Data ss:Type="Number">-0</Data></Cell><Cell><Data ss:Type="String">CCD24_HUMAN</Data></Cell><Cell><Data ss:Type="String">CCDC24</Data></Cell><Cell><Data ss:Type="Number">-0</Data></Cell><Cell><Data ss:Type="String">chr1:44457030-44462200</Data></Cell><Cell><Data ss:Type="Number">-0</Data></Cell><Cell><Data ss:Type="Number">-0</Data></Cell><Cell><Data ss:Type="Number">-0</Data></Cell><Cell><Data ss:Type="Number">-0</Data></Cell><Cell><Data ss:Type="Number">-0</Data></Cell><Cell><Data ss:Type="String">OK</Data></Cell></Row><Row ss:Height="12.8409"><Cell><Data ss:Type="String">ENSG00000142945</Data></Cell><Cell><Data ss:Type="Number">-0</Data></Cell><Cell><Data ss:Type="Number">-0</Data></Cell><Cell><Data ss:Type="String">KIF2C_HUMAN</Data></Cell><Cell><Data ss:Type="String">KIF2C</Data></Cell><Cell><Data ss:Type="Number">-0</Data></Cell><Cell><Data ss:Type="String">chr1:45205489-45233439</Data></Cell><Cell><Data ss:Type="Number">-0</Data></Cell><Cell><Data ss:Type="Number">-0</Data></Cell><Cell><Data ss:Type="Number">-0</Data></Cell><Cell><Data ss:Type="Number">-0</Data></Cell><Cell><Data ss:Type="Number">-0</Data></Cell><Cell><Data ss:Type="String">OK</Data></Cell></Row><Row ss:Height="12.8409"><Cell><Data ss:Type="String">ENSG00000132781</Data></Cell><Cell><Data ss:Type="Number">-0</Data></Cell><Cell><Data ss:Type="Number">-0</Data></Cell><Cell><Data ss:Type="String">MUTYH_HUMAN</Data></Cell><Cell><Data ss:Type="String">MUTYH</Data></Cell><Cell><Data ss:Type="Number">-0</Data></Cell><Cell><Data ss:Type="String">chr1:45794834-45806142</Data></Cell><Cell><Data ss:Type="Number">-0</Data></Cell><Cell><Data ss:Type="Number">-0</Data></Cell><Cell><Data ss:Type="Number">-0</Data></Cell><Cell><Data ss:Type="Number">-0</Data></Cell><Cell><Data ss:Type="Number">-0</Data></Cell><Cell><Data ss:Type="String">OK</Data></Cell></Row><Row ss:Index="113" ss:Height="12.8409"><Cell><Data ss:Type="String">ENSG00000070759</Data></Cell><Cell><Data ss:Type="Number">-0</Data></Cell><Cell><Data ss:Type="Number">-0</Data></Cell><Cell><Data ss:Type="String">TESK2_HUMAN</Data></Cell><Cell><Data ss:Type="String">TESK2</Data></Cell><Cell><Data ss:Type="Number">-0</Data></Cell><Cell><Data ss:Type="String">chr1:45809554-45956872</Data></Cell><Cell><Data ss:Type="Number">-0</Data></Cell><Cell><Data ss:Type="Number">-0</Data></Cell><Cell><Data ss:Type="Number">-0</Data></Cell><Cell><Data ss:Type="Number">-0</Data></Cell><Cell><Data ss:Type="Number">-0</Data></Cell><Cell><Data ss:Type="String">OK</Data></Cell></Row><Row ss:Height="12.8409"><Cell><Data ss:Type="String">ENSG00000236624</Data></Cell><Cell><Data ss:Type="Number">-0</Data></Cell><Cell><Data ss:Type="Number">-0</Data></Cell><Cell><Data ss:Type="String">B4DV03_HUMAN</Data></Cell><Cell><Data ss:Type="String">CCDC163P</Data></Cell><Cell><Data ss:Type="Number">-0</Data></Cell><Cell><Data ss:Type="String">chr1:45959537-45965751</Data></Cell><Cell><Data ss:Type="Number">-0</Data></Cell><Cell><Data ss:Type="Number">-0</Data></Cell><Cell><Data ss:Type="Number">-0</Data></Cell><Cell><Data ss:Type="Number">-0</Data></Cell><Cell><Data ss:Type="Number">-0</Data></Cell><Cell><Data ss:Type="String">OK</Data></Cell></Row><Row ss:Height="12.8409"><Cell><Data ss:Type="String">ENSG00000132763</Data></Cell><Cell><Data ss:Type="Number">-0</Data></Cell><Cell><Data ss:Type="Number">-0</Data></Cell><Cell><Data ss:Type="String">MMAC_HUMAN</Data></Cell><Cell><Data ss:Type="String">MMACHC</Data></Cell><Cell><Data ss:Type="Number">-0</Data></Cell><Cell><Data ss:Type="String">chr1:45965724-45976739</Data></Cell><Cell><Data ss:Type="Number">-0</Data></Cell><Cell><Data ss:Type="Number">-0</Data></Cell><Cell><Data ss:Type="Number">-0</Data></Cell><Cell><Data ss:Type="Number">-0</Data></Cell><Cell><Data ss:Type="Number">-0</Data></Cell><Cell><Data ss:Type="String">OK</Data></Cell></Row><Row ss:Height="12.8409"><Cell><Data ss:Type="String">ENSG00000197429</Data></Cell><Cell><Data ss:Type="Number">-0</Data></Cell><Cell><Data ss:Type="Number">-0</Data></Cell><Cell><Data ss:Type="String">IPP_HUMAN</Data></Cell><Cell><Data ss:Type="String">IPP</Data></Cell><Cell><Data ss:Type="Number">-0</Data></Cell><Cell><Data ss:Type="String">chr1:46159995-46216322</Data></Cell><Cell><Data ss:Type="Number">-0</Data></Cell><Cell><Data ss:Type="Number">-0</Data></Cell><Cell><Data ss:Type="Number">-0</Data></Cell><Cell><Data ss:Type="Number">-0</Data></Cell><Cell><Data ss:Type="Number">-0</Data></Cell><Cell><Data ss:Type="String">OK</Data></Cell></Row><Row ss:Height="12.8409"><Cell><Data ss:Type="String">ENSG00000171357</Data></Cell><Cell><Data ss:Type="Number">-0</Data></Cell><Cell><Data ss:Type="Number">-0</Data></Cell><Cell><Data ss:Type="String">LURA1_HUMAN</Data></Cell><Cell><Data ss:Type="String">C1orf190</Data></Cell><Cell><Data ss:Type="Number">-0</Data></Cell><Cell><Data ss:Type="String">chr1:46669005-46686933</Data></Cell><Cell><Data ss:Type="Number">-0</Data></Cell><Cell><Data ss:Type="Number">-0</Data></Cell><Cell><Data ss:Type="Number">-0</Data></Cell><Cell><Data ss:Type="Number">-0</Data></Cell><Cell><Data ss:Type="Number">-0</Data></Cell><Cell><Data ss:Type="String">OK</Data></Cell></Row><Row ss:Height="12.8409"><Cell><Data ss:Type="String">ENSG00000162456</Data></Cell><Cell><Data ss:Type="Number">-0</Data></Cell><Cell><Data ss:Type="Number">-0</Data></Cell><Cell><Data ss:Type="String">KNCN_HUMAN</Data></Cell><Cell><Data ss:Type="String">KNCN</Data></Cell><Cell><Data ss:Type="Number">-0</Data></Cell><Cell><Data ss:Type="String">chr1:47011315-47017199</Data></Cell><Cell><Data ss:Type="Number">-0</Data></Cell><Cell><Data ss:Type="Number">-0</Data></Cell><Cell><Data ss:Type="Number">-0</Data></Cell><Cell><Data ss:Type="Number">-0</Data></Cell><Cell><Data ss:Type="Number">-0</Data></Cell><Cell><Data ss:Type="String">OK</Data></Cell></Row><Row ss:Height="12.8409"><Cell><Data ss:Type="String">ENSG00000187048</Data></Cell><Cell><Data ss:Type="Number">-0</Data></Cell><Cell><Data ss:Type="Number">-0</Data></Cell><Cell><Data ss:Type="String">CP4AB_HUMAN</Data></Cell><Cell><Data ss:Type="String">CYP4A11</Data></Cell><Cell><Data ss:Type="Number">-0</Data></Cell><Cell><Data ss:Type="String">chr1:47394848-47407156</Data></Cell><Cell><Data ss:Type="Number">-0</Data></Cell><Cell><Data ss:Type="Number">-0</Data></Cell><Cell><Data ss:Type="Number">-0</Data></Cell><Cell><Data ss:Type="Number">-0</Data></Cell><Cell><Data ss:Type="Number">-0</Data></Cell><Cell><Data ss:Type="String">OK</Data></Cell></Row><Row ss:Height="12.8409"><Cell><Data ss:Type="String">ENSG00000186377</Data></Cell><Cell><Data ss:Type="Number">-0</Data></Cell><Cell><Data ss:Type="Number">-0</Data></Cell><Cell><Data ss:Type="String">CP4X1_HUMAN</Data></Cell><Cell><Data ss:Type="String">CYP4X1</Data></Cell><Cell><Data ss:Type="Number">-0</Data></Cell><Cell><Data ss:Type="String">chr1:47427035-47516423</Data></Cell><Cell><Data ss:Type="Number">-0</Data></Cell><Cell><Data ss:Type="Number">-0</Data></Cell><Cell><Data ss:Type="Number">-0</Data></Cell><Cell><Data ss:Type="Number">-0</Data></Cell><Cell><Data ss:Type="Number">-0</Data></Cell><Cell><Data ss:Type="String">OK</Data></Cell></Row><Row ss:Height="12.8409"><Cell><Data ss:Type="String">ENSG00000186160</Data></Cell><Cell><Data ss:Type="Number">-0</Data></Cell><Cell><Data ss:Type="Number">-0</Data></Cell><Cell><Data ss:Type="String">CP4Z1_HUMAN</Data></Cell><Cell><Data ss:Type="String">CYP4Z1</Data></Cell><Cell><Data ss:Type="Number">-0</Data></Cell><Cell><Data ss:Type="String">chr1:47533159-47583991</Data></Cell><Cell><Data ss:Type="Number">-0</Data></Cell><Cell><Data ss:Type="Number">-0</Data></Cell><Cell><Data ss:Type="Number">-0</Data></Cell><Cell><Data ss:Type="Number">-0</Data></Cell><Cell><Data ss:Type="Number">-0</Data></Cell><Cell><Data ss:Type="String">OK</Data></Cell></Row><Row ss:Height="12.8409"><Cell><Data ss:Type="String">ENSG00000162374</Data></Cell><Cell><Data ss:Type="Number">-0</Data></Cell><Cell><Data ss:Type="Number">-0</Data></Cell><Cell><Data ss:Type="String">ELAV4_HUMAN</Data></Cell><Cell><Data ss:Type="String">ELAVL4</Data></Cell><Cell><Data ss:Type="Number">-0</Data></Cell><Cell><Data ss:Type="String">chr1:50513685-50669458</Data></Cell><Cell><Data ss:Type="Number">-0</Data></Cell><Cell><Data ss:Type="Number">-0</Data></Cell><Cell><Data ss:Type="Number">-0</Data></Cell><Cell><Data ss:Type="Number">-0</Data></Cell><Cell><Data ss:Type="Number">-0</Data></Cell><Cell><Data ss:Type="String">OK</Data></Cell></Row><Row ss:Height="12.8409"><Cell><Data ss:Type="String">ENSG00000132122</Data></Cell><Cell><Data ss:Type="Number">-0</Data></Cell><Cell><Data ss:Type="Number">-0</Data></Cell><Cell><Data ss:Type="String">SPAT6_HUMAN</Data></Cell><Cell><Data ss:Type="String">SPATA6</Data></Cell><Cell><Data ss:Type="Number">-0</Data></Cell><Cell><Data ss:Type="String">chr1:48761043-48937845</Data></Cell><Cell><Data ss:Type="Number">-0</Data></Cell><Cell><Data ss:Type="Number">-0</Data></Cell><Cell><Data ss:Type="Number">-0</Data></Cell><Cell><Data ss:Type="Number">-0</Data></Cell><Cell><Data ss:Type="Number">-0</Data></Cell><Cell><Data ss:Type="String">OK</Data></Cell></Row><Row ss:Index="124" ss:Height="12.8409"><Cell><Data ss:Type="String">ENSG00000174348</Data></Cell><Cell><Data ss:Type="Number">-0</Data></Cell><Cell><Data ss:Type="Number">-0</Data></Cell><Cell><Data ss:Type="String">PODN_HUMAN</Data></Cell><Cell><Data ss:Type="String">PODN</Data></Cell><Cell><Data ss:Type="Number">-0</Data></Cell><Cell><Data ss:Type="String">chr1:53527853-53551174</Data></Cell><Cell><Data ss:Type="Number">-0</Data></Cell><Cell><Data ss:Type="Number">-0</Data></Cell><Cell><Data ss:Type="Number">-0</Data></Cell><Cell><Data ss:Type="Number">-0</Data></Cell><Cell><Data ss:Type="Number">-0</Data></Cell><Cell><Data ss:Type="String">OK</Data></Cell></Row><Row ss:Height="12.8409"><Cell><Data ss:Type="String">ENSG00000143006</Data></Cell><Cell><Data ss:Type="Number">-0</Data></Cell><Cell><Data ss:Type="Number">-0</Data></Cell><Cell><Data ss:Type="String">DMRTB_HUMAN</Data></Cell><Cell><Data ss:Type="String">DMRTB1</Data></Cell><Cell><Data ss:Type="Number">-0</Data></Cell><Cell><Data ss:Type="String">chr1:53925071-53933161</Data></Cell><Cell><Data ss:Type="Number">-0</Data></Cell><Cell><Data ss:Type="Number">-0</Data></Cell><Cell><Data ss:Type="Number">-0</Data></Cell><Cell><Data ss:Type="Number">-0</Data></Cell><Cell><Data ss:Type="Number">-0</Data></Cell><Cell><Data ss:Type="String">OK</Data></Cell></Row><Row ss:Height="12.8409"><Cell><Data ss:Type="String">ENSG00000203985</Data></Cell><Cell><Data ss:Type="Number">-0</Data></Cell><Cell><Data ss:Type="Number">-0</Data></Cell><Cell><Data ss:Type="String">LRAD1_HUMAN</Data></Cell><Cell><Data ss:Type="String">LDLRAD1</Data></Cell><Cell><Data ss:Type="Number">-0</Data></Cell><Cell><Data ss:Type="String">chr1:54474411-54483856</Data></Cell><Cell><Data ss:Type="Number">-0</Data></Cell><Cell><Data ss:Type="Number">-0</Data></Cell><Cell><Data ss:Type="Number">-0</Data></Cell><Cell><Data ss:Type="Number">-0</Data></Cell><Cell><Data ss:Type="Number">-0</Data></Cell><Cell><Data ss:Type="String">OK</Data></Cell></Row><Row ss:Height="12.8409"><Cell><Data ss:Type="String">ENSG00000198711</Data></Cell><Cell><Data ss:Type="Number">-0</Data></Cell><Cell><Data ss:Type="Number">-0</Data></Cell><Cell><Data ss:Type="String">CA191_HUMAN</Data></Cell><Cell><Data ss:Type="String">C1orf191</Data></Cell><Cell><Data ss:Type="Number">-0</Data></Cell><Cell><Data ss:Type="String">chr1:54703709-54704736</Data></Cell><Cell><Data ss:Type="Number">-0</Data></Cell><Cell><Data ss:Type="Number">-0</Data></Cell><Cell><Data ss:Type="Number">-0</Data></Cell><Cell><Data ss:Type="Number">-0</Data></Cell><Cell><Data ss:Type="Number">-0</Data></Cell><Cell><Data ss:Type="String">OK</Data></Cell></Row><Row ss:Height="12.8409"><Cell><Data ss:Type="String">ENSG00000162398</Data></Cell><Cell><Data ss:Type="Number">-0</Data></Cell><Cell><Data ss:Type="Number">-0</Data></Cell><Cell><Data ss:Type="String">CA177_HUMAN</Data></Cell><Cell><Data ss:Type="String">C1orf177</Data></Cell><Cell><Data ss:Type="Number">-0</Data></Cell><Cell><Data ss:Type="String">chr1:55271735-55307925</Data></Cell><Cell><Data ss:Type="Number">-0</Data></Cell><Cell><Data ss:Type="Number">-0</Data></Cell><Cell><Data ss:Type="Number">-0</Data></Cell><Cell><Data ss:Type="Number">-0</Data></Cell><Cell><Data ss:Type="Number">-0</Data></Cell><Cell><Data ss:Type="String">OK</Data></Cell></Row><Row ss:Height="12.8409"><Cell><Data ss:Type="String">ENSG00000162391</Data></Cell><Cell><Data ss:Type="Number">-0</Data></Cell><Cell><Data ss:Type="Number">-0</Data></Cell><Cell><Data ss:Type="String">F151A_HUMAN</Data></Cell><Cell><Data ss:Type="String">FAM151A</Data></Cell><Cell><Data ss:Type="Number">-0</Data></Cell><Cell><Data ss:Type="String">chr1:55074854-55089229</Data></Cell><Cell><Data ss:Type="Number">-0</Data></Cell><Cell><Data ss:Type="Number">-0</Data></Cell><Cell><Data ss:Type="Number">-0</Data></Cell><Cell><Data ss:Type="Number">-0</Data></Cell><Cell><Data ss:Type="Number">-0</Data></Cell><Cell><Data ss:Type="String">OK</Data></Cell></Row><Row ss:Height="12.8409"><Cell><Data ss:Type="String">ENSG00000187889</Data></Cell><Cell><Data ss:Type="Number">-0</Data></Cell><Cell><Data ss:Type="Number">-0</Data></Cell><Cell><Data ss:Type="String">CA168_HUMAN</Data></Cell><Cell><Data ss:Type="String">C1orf168</Data></Cell><Cell><Data ss:Type="Number">-0</Data></Cell><Cell><Data ss:Type="String">chr1:57184476-57285369</Data></Cell><Cell><Data ss:Type="Number">-0</Data></Cell><Cell><Data ss:Type="Number">-0</Data></Cell><Cell><Data ss:Type="Number">-0</Data></Cell><Cell><Data ss:Type="Number">-0</Data></Cell><Cell><Data ss:Type="Number">-0</Data></Cell><Cell><Data ss:Type="String">OK</Data></Cell></Row><Row ss:Height="12.8409"><Cell><Data ss:Type="String">ENSG00000157131</Data></Cell><Cell><Data ss:Type="Number">-0</Data></Cell><Cell><Data ss:Type="Number">-0</Data></Cell><Cell><Data ss:Type="String">CO8A_HUMAN</Data></Cell><Cell><Data ss:Type="String">C8A</Data></Cell><Cell><Data ss:Type="Number">-0</Data></Cell><Cell><Data ss:Type="String">chr1:57320478-57383894</Data></Cell><Cell><Data ss:Type="Number">-0</Data></Cell><Cell><Data ss:Type="Number">-0</Data></Cell><Cell><Data ss:Type="Number">-0</Data></Cell><Cell><Data ss:Type="Number">-0</Data></Cell><Cell><Data ss:Type="Number">-0</Data></Cell><Cell><Data ss:Type="String">OK</Data></Cell></Row><Row ss:Height="12.8409"><Cell><Data ss:Type="String">ENSG00000021852</Data></Cell><Cell><Data ss:Type="Number">-0</Data></Cell><Cell><Data ss:Type="Number">-0</Data></Cell><Cell><Data ss:Type="String">CO8B_HUMAN</Data></Cell><Cell><Data ss:Type="String">C8B</Data></Cell><Cell><Data ss:Type="Number">-0</Data></Cell><Cell><Data ss:Type="String">chr1:57394882-57431813</Data></Cell><Cell><Data ss:Type="Number">-0</Data></Cell><Cell><Data ss:Type="Number">-0</Data></Cell><Cell><Data ss:Type="Number">-0</Data></Cell><Cell><Data ss:Type="Number">-0</Data></Cell><Cell><Data ss:Type="Number">-0</Data></Cell><Cell><Data ss:Type="String">OK</Data></Cell></Row><Row ss:Height="12.8409"><Cell><Data ss:Type="String">ENSG00000162600</Data></Cell><Cell><Data ss:Type="Number">-0</Data></Cell><Cell><Data ss:Type="Number">-0</Data></Cell><Cell><Data ss:Type="String">OMA1_HUMAN</Data></Cell><Cell><Data ss:Type="String">OMA1</Data></Cell><Cell><Data ss:Type="Number">-0</Data></Cell><Cell><Data ss:Type="String">chr1:58881055-59012474</Data></Cell><Cell><Data ss:Type="Number">-0</Data></Cell><Cell><Data ss:Type="Number">-0</Data></Cell><Cell><Data ss:Type="Number">-0</Data></Cell><Cell><Data ss:Type="Number">-0</Data></Cell><Cell><Data ss:Type="Number">-0</Data></Cell><Cell><Data ss:Type="String">OK</Data></Cell></Row><Row ss:Index="134" ss:Height="12.8409"><Cell><Data ss:Type="String">ENSG00000157211</Data></Cell><Cell><Data ss:Type="Number">-0</Data></Cell><Cell><Data ss:Type="Number">-0</Data></Cell><Cell><Data ss:Type="String">CDCP2_HUMAN</Data></Cell><Cell><Data ss:Type="String">CDCP2</Data></Cell><Cell><Data ss:Type="Number">-0</Data></Cell><Cell><Data ss:Type="String">chr1:54598746-54619443</Data></Cell><Cell><Data ss:Type="Number">-0</Data></Cell><Cell><Data ss:Type="Number">-0</Data></Cell><Cell><Data ss:Type="Number">-0</Data></Cell><Cell><Data ss:Type="Number">-0</Data></Cell><Cell><Data ss:Type="Number">-0</Data></Cell><Cell><Data ss:Type="String">OK</Data></Cell></Row><Row ss:Height="12.8409"><Cell><Data ss:Type="String">ENSG00000215883</Data></Cell><Cell><Data ss:Type="Number">-0</Data></Cell><Cell><Data ss:Type="Number">-0</Data></Cell><Cell><Data ss:Type="String">NB5R5_HUMAN</Data></Cell><Cell><Data ss:Type="String">CYB5RL</Data></Cell><Cell><Data ss:Type="Number">-0</Data></Cell><Cell><Data ss:Type="String">chr1:54638008-54665709</Data></Cell><Cell><Data ss:Type="Number">-0</Data></Cell><Cell><Data ss:Type="Number">-0</Data></Cell><Cell><Data ss:Type="Number">-0</Data></Cell><Cell><Data ss:Type="Number">-0</Data></Cell><Cell><Data ss:Type="Number">-0</Data></Cell><Cell><Data ss:Type="String">OK</Data></Cell></Row><Row ss:Height="12.8409"><Cell><Data ss:Type="String">ENSG00000134716</Data></Cell><Cell><Data ss:Type="Number">-0</Data></Cell><Cell><Data ss:Type="Number">-0</Data></Cell><Cell><Data ss:Type="String">CP2J2_HUMAN</Data></Cell><Cell><Data ss:Type="String">CYP2J2</Data></Cell><Cell><Data ss:Type="Number">-0</Data></Cell><Cell><Data ss:Type="String">chr1:60358979-60392462</Data></Cell><Cell><Data ss:Type="Number">-0</Data></Cell><Cell><Data ss:Type="Number">-0</Data></Cell><Cell><Data ss:Type="Number">-0</Data></Cell><Cell><Data ss:Type="Number">-0</Data></Cell><Cell><Data ss:Type="Number">-0</Data></Cell><Cell><Data ss:Type="String">OK</Data></Cell></Row><Row ss:Height="12.8409"><Cell><Data ss:Type="String">ENSG00000162598</Data></Cell><Cell><Data ss:Type="Number">-0</Data></Cell><Cell><Data ss:Type="Number">-0</Data></Cell><Cell><Data ss:Type="String">CA087_HUMAN</Data></Cell><Cell><Data ss:Type="String">C1orf87</Data></Cell><Cell><Data ss:Type="Number">-0</Data></Cell><Cell><Data ss:Type="String">chr1:60452940-60539442</Data></Cell><Cell><Data ss:Type="Number">-0</Data></Cell><Cell><Data ss:Type="Number">-0</Data></Cell><Cell><Data ss:Type="Number">-0</Data></Cell><Cell><Data ss:Type="Number">-0</Data></Cell><Cell><Data ss:Type="Number">-0</Data></Cell><Cell><Data ss:Type="String">OK</Data></Cell></Row><Row ss:Height="12.8409"><Cell><Data ss:Type="String">ENSG00000184313</Data></Cell><Cell><Data ss:Type="Number">-0</Data></Cell><Cell><Data ss:Type="Number">-0</Data></Cell><Cell><Data ss:Type="String">HEAT8_HUMAN</Data></Cell><Cell><Data ss:Type="String">HEATR8</Data></Cell><Cell><Data ss:Type="Number">-0</Data></Cell><Cell><Data ss:Type="String">chr1:55107458-55207981</Data></Cell><Cell><Data ss:Type="Number">-0</Data></Cell><Cell><Data ss:Type="Number">-0</Data></Cell><Cell><Data ss:Type="Number">-0</Data></Cell><Cell><Data ss:Type="Number">-0</Data></Cell><Cell><Data ss:Type="Number">-0</Data></Cell><Cell><Data ss:Type="String">OK</Data></Cell></Row><Row ss:Height="12.8409"><Cell><Data ss:Type="String">ENSG00000177414</Data></Cell><Cell><Data ss:Type="Number">-0</Data></Cell><Cell><Data ss:Type="Number">-0</Data></Cell><Cell><Data ss:Type="String">UBE2U_HUMAN</Data></Cell><Cell><Data ss:Type="String">UBE2U</Data></Cell><Cell><Data ss:Type="Number">-0</Data></Cell><Cell><Data ss:Type="String">chr1:64669309-64733051</Data></Cell><Cell><Data ss:Type="Number">-0</Data></Cell><Cell><Data ss:Type="Number">-0</Data></Cell><Cell><Data ss:Type="Number">-0</Data></Cell><Cell><Data ss:Type="Number">-0</Data></Cell><Cell><Data ss:Type="Number">-0</Data></Cell><Cell><Data ss:Type="String">OK</Data></Cell></Row><Row ss:Height="12.8409"><Cell><Data ss:Type="String">ENSG00000142856</Data></Cell><Cell><Data ss:Type="Number">-0</Data></Cell><Cell><Data ss:Type="Number">-0</Data></Cell><Cell><Data ss:Type="String">CENPR_HUMAN</Data></Cell><Cell><Data ss:Type="String">ITGB3BP</Data></Cell><Cell><Data ss:Type="Number">-0</Data></Cell><Cell><Data ss:Type="String">chr1:63906440-64059392</Data></Cell><Cell><Data ss:Type="Number">-0</Data></Cell><Cell><Data ss:Type="Number">-0</Data></Cell><Cell><Data ss:Type="Number">-0</Data></Cell><Cell><Data ss:Type="Number">-0</Data></Cell><Cell><Data ss:Type="Number">-0</Data></Cell><Cell><Data ss:Type="String">OK</Data></Cell></Row><Row ss:Height="12.8409"><Cell><Data ss:Type="String">ENSG00000203965</Data></Cell><Cell><Data ss:Type="Number">-0</Data></Cell><Cell><Data ss:Type="Number">-0</Data></Cell><Cell><Data ss:Type="String">EFCB7_HUMAN</Data></Cell><Cell><Data ss:Type="String">EFCAB7</Data></Cell><Cell><Data ss:Type="Number">-0</Data></Cell><Cell><Data ss:Type="String">chr1:63989042-64038364</Data></Cell><Cell><Data ss:Type="Number">-0</Data></Cell><Cell><Data ss:Type="Number">-0</Data></Cell><Cell><Data ss:Type="Number">-0</Data></Cell><Cell><Data ss:Type="Number">-0</Data></Cell><Cell><Data ss:Type="Number">-0</Data></Cell><Cell><Data ss:Type="String">OK</Data></Cell></Row><Row ss:Height="12.8409"><Cell><Data ss:Type="String">ENSG00000152760</Data></Cell><Cell><Data ss:Type="Number">-0</Data></Cell><Cell><Data ss:Type="Number">-0</Data></Cell><Cell><Data ss:Type="String">TC1D1_HUMAN</Data></Cell><Cell><Data ss:Type="String">TCTEX1D1</Data></Cell><Cell><Data ss:Type="Number">-0</Data></Cell><Cell><Data ss:Type="String">chr1:67218141-67244470</Data></Cell><Cell><Data ss:Type="Number">-0</Data></Cell><Cell><Data ss:Type="Number">-0</Data></Cell><Cell><Data ss:Type="Number">-0</Data></Cell><Cell><Data ss:Type="Number">-0</Data></Cell><Cell><Data ss:Type="Number">-0</Data></Cell><Cell><Data ss:Type="String">OK</Data></Cell></Row><Row ss:Height="12.8409"><Cell><Data ss:Type="String">ENSG00000172410</Data></Cell><Cell><Data ss:Type="Number">-0</Data></Cell><Cell><Data ss:Type="Number">-0</Data></Cell><Cell><Data ss:Type="String">INSL5_HUMAN</Data></Cell><Cell><Data ss:Type="String">INSL5</Data></Cell><Cell><Data ss:Type="Number">-0</Data></Cell><Cell><Data ss:Type="String">chr1:67263423-67266939</Data></Cell><Cell><Data ss:Type="Number">-0</Data></Cell><Cell><Data ss:Type="Number">-0</Data></Cell><Cell><Data ss:Type="Number">-0</Data></Cell><Cell><Data ss:Type="Number">-0</Data></Cell><Cell><Data ss:Type="Number">-0</Data></Cell><Cell><Data ss:Type="String">OK</Data></Cell></Row><Row ss:Index="144" ss:Height="12.8409"><Cell><Data ss:Type="String">ENSG00000132855</Data></Cell><Cell><Data ss:Type="Number">-0</Data></Cell><Cell><Data ss:Type="Number">-0</Data></Cell><Cell><Data ss:Type="String">ANGL3_HUMAN</Data></Cell><Cell><Data ss:Type="String">ANGPTL3</Data></Cell><Cell><Data ss:Type="Number">-0</Data></Cell><Cell><Data ss:Type="String">chr1:63063157-63071830</Data></Cell><Cell><Data ss:Type="Number">-0</Data></Cell><Cell><Data ss:Type="Number">-0</Data></Cell><Cell><Data ss:Type="Number">-0</Data></Cell><Cell><Data ss:Type="Number">-0</Data></Cell><Cell><Data ss:Type="Number">-0</Data></Cell><Cell><Data ss:Type="String">OK</Data></Cell></Row><Row ss:Height="12.8409"><Cell><Data ss:Type="String">ENSG00000203963</Data></Cell><Cell><Data ss:Type="Number">-0</Data></Cell><Cell><Data ss:Type="Number">-0</Data></Cell><Cell><Data ss:Type="String">CA141_HUMAN</Data></Cell><Cell><Data ss:Type="String">C1orf141</Data></Cell><Cell><Data ss:Type="Number">-0</Data></Cell><Cell><Data ss:Type="String">chr1:67557858-67600639</Data></Cell><Cell><Data ss:Type="Number">-0</Data></Cell><Cell><Data ss:Type="Number">-0</Data></Cell><Cell><Data ss:Type="Number">-0</Data></Cell><Cell><Data ss:Type="Number">-0</Data></Cell><Cell><Data ss:Type="Number">-0</Data></Cell><Cell><Data ss:Type="String">OK</Data></Cell></Row><Row ss:Height="12.8409"><Cell><Data ss:Type="String">ENSG00000162594</Data></Cell><Cell><Data ss:Type="Number">-0</Data></Cell><Cell><Data ss:Type="Number">-0</Data></Cell><Cell><Data ss:Type="String">IL23R_HUMAN</Data></Cell><Cell><Data ss:Type="String">IL23R</Data></Cell><Cell><Data ss:Type="Number">-0</Data></Cell><Cell><Data ss:Type="String">chr1:67632082-67725662</Data></Cell><Cell><Data ss:Type="Number">-0</Data></Cell><Cell><Data ss:Type="Number">-0</Data></Cell><Cell><Data ss:Type="Number">-0</Data></Cell><Cell><Data ss:Type="Number">-0</Data></Cell><Cell><Data ss:Type="Number">-0</Data></Cell><Cell><Data ss:Type="String">OK</Data></Cell></Row><Row ss:Height="12.8409"><Cell><Data ss:Type="String">ENSG00000118473</Data></Cell><Cell><Data ss:Type="Number">-0</Data></Cell><Cell><Data ss:Type="Number">-0</Data></Cell><Cell><Data ss:Type="String">SGIP1_HUMAN</Data></Cell><Cell><Data ss:Type="String">SGIP1</Data></Cell><Cell><Data ss:Type="Number">-0</Data></Cell><Cell><Data ss:Type="String">chr1:66999065-67213982</Data></Cell><Cell><Data ss:Type="Number">-0</Data></Cell><Cell><Data ss:Type="Number">-0</Data></Cell><Cell><Data ss:Type="Number">-0</Data></Cell><Cell><Data ss:Type="Number">-0</Data></Cell><Cell><Data ss:Type="Number">-0</Data></Cell><Cell><Data ss:Type="String">OK</Data></Cell></Row><Row ss:Height="12.8409"><Cell><Data ss:Type="String">ENSG00000116745</Data></Cell><Cell><Data ss:Type="Number">-0</Data></Cell><Cell><Data ss:Type="Number">-0</Data></Cell><Cell><Data ss:Type="String">RPE65_HUMAN</Data></Cell><Cell><Data ss:Type="String">RPE65</Data></Cell><Cell><Data ss:Type="Number">-0</Data></Cell><Cell><Data ss:Type="String">chr1:68894504-68915642</Data></Cell><Cell><Data ss:Type="Number">-0</Data></Cell><Cell><Data ss:Type="Number">-0</Data></Cell><Cell><Data ss:Type="Number">-0</Data></Cell><Cell><Data ss:Type="Number">-0</Data></Cell><Cell><Data ss:Type="Number">-0</Data></Cell><Cell><Data ss:Type="String">OK</Data></Cell></Row><Row ss:Height="12.8409"><Cell><Data ss:Type="String">ENSG00000050628</Data></Cell><Cell><Data ss:Type="Number">-0</Data></Cell><Cell><Data ss:Type="Number">-0</Data></Cell><Cell><Data ss:Type="String">PE2R3_HUMAN</Data></Cell><Cell><Data ss:Type="String">PTGER3</Data></Cell><Cell><Data ss:Type="Number">-0</Data></Cell><Cell><Data ss:Type="String">chr1:71318035-71513491</Data></Cell><Cell><Data ss:Type="Number">-0</Data></Cell><Cell><Data ss:Type="Number">-0</Data></Cell><Cell><Data ss:Type="Number">-0</Data></Cell><Cell><Data ss:Type="Number">-0</Data></Cell><Cell><Data ss:Type="Number">-0</Data></Cell><Cell><Data ss:Type="String">OK</Data></Cell></Row><Row ss:Height="12.8409"><Cell><Data ss:Type="String">ENSG00000162624</Data></Cell><Cell><Data ss:Type="Number">-0</Data></Cell><Cell><Data ss:Type="Number">-0</Data></Cell><Cell><Data ss:Type="String">LHX8_HUMAN</Data></Cell><Cell><Data ss:Type="String">LHX8</Data></Cell><Cell><Data ss:Type="Number">-0</Data></Cell><Cell><Data ss:Type="String">chr1:75594118-75627218</Data></Cell><Cell><Data ss:Type="Number">-0</Data></Cell><Cell><Data ss:Type="Number">-0</Data></Cell><Cell><Data ss:Type="Number">-0</Data></Cell><Cell><Data ss:Type="Number">-0</Data></Cell><Cell><Data ss:Type="Number">-0</Data></Cell><Cell><Data ss:Type="String">OK</Data></Cell></Row><Row ss:Height="12.8409"><Cell><Data ss:Type="String">ENSG00000154007</Data></Cell><Cell><Data ss:Type="Number">-0</Data></Cell><Cell><Data ss:Type="Number">-0</Data></Cell><Cell><Data ss:Type="String">ASB17_HUMAN</Data></Cell><Cell><Data ss:Type="String">ASB17</Data></Cell><Cell><Data ss:Type="Number">-0</Data></Cell><Cell><Data ss:Type="String">chr1:76384557-76398116</Data></Cell><Cell><Data ss:Type="Number">-0</Data></Cell><Cell><Data ss:Type="Number">-0</Data></Cell><Cell><Data ss:Type="Number">-0</Data></Cell><Cell><Data ss:Type="Number">-0</Data></Cell><Cell><Data ss:Type="Number">-0</Data></Cell><Cell><Data ss:Type="String">OK</Data></Cell></Row><Row ss:Height="12.8409"><Cell><Data ss:Type="String">ENSG00000184005</Data></Cell><Cell><Data ss:Type="Number">-0</Data></Cell><Cell><Data ss:Type="Number">-0</Data></Cell><Cell><Data ss:Type="String">SIA7C_HUMAN</Data></Cell><Cell><Data ss:Type="String">ST6GALNAC3</Data></Cell><Cell><Data ss:Type="Number">-0</Data></Cell><Cell><Data ss:Type="String">chr1:76540388-77100286</Data></Cell><Cell><Data ss:Type="Number">-0</Data></Cell><Cell><Data ss:Type="Number">-0</Data></Cell><Cell><Data ss:Type="Number">-0</Data></Cell><Cell><Data ss:Type="Number">-0</Data></Cell><Cell><Data ss:Type="Number">-0</Data></Cell><Cell><Data ss:Type="String">OK</Data></Cell></Row><Row ss:Height="12.8409"><Cell><Data ss:Type="String">ENSG00000117069</Data></Cell><Cell><Data ss:Type="Number">-0</Data></Cell><Cell><Data ss:Type="Number">-0</Data></Cell><Cell><Data ss:Type="String">SIA7E_HUMAN</Data></Cell><Cell><Data ss:Type="String">ST6GALNAC5</Data></Cell><Cell><Data ss:Type="Number">-0</Data></Cell><Cell><Data ss:Type="String">chr1:77333125-77531396</Data></Cell><Cell><Data ss:Type="Number">-0</Data></Cell><Cell><Data ss:Type="Number">-0</Data></Cell><Cell><Data ss:Type="Number">-0</Data></Cell><Cell><Data ss:Type="Number">-0</Data></Cell><Cell><Data ss:Type="Number">-0</Data></Cell><Cell><Data ss:Type="String">OK</Data></Cell></Row><Row ss:Index="154" ss:Height="12.8409"><Cell><Data ss:Type="String">ENSG00000116783</Data></Cell><Cell><Data ss:Type="Number">-0</Data></Cell><Cell><Data ss:Type="Number">-0</Data></Cell><Cell><Data ss:Type="String">FPGT_HUMAN</Data></Cell><Cell><Data ss:Type="String">FPGT-TNNI3K</Data></Cell><Cell><Data ss:Type="Number">-0</Data></Cell><Cell><Data ss:Type="String">chr1:74663936-75010112</Data></Cell><Cell><Data ss:Type="Number">-0</Data></Cell><Cell><Data ss:Type="Number">-0</Data></Cell><Cell><Data ss:Type="Number">-0</Data></Cell><Cell><Data ss:Type="Number">-0</Data></Cell><Cell><Data ss:Type="Number">-0</Data></Cell><Cell><Data ss:Type="String">OK</Data></Cell></Row><Row ss:Height="12.8409"><Cell><Data ss:Type="String">ENSG00000162621</Data></Cell><Cell><Data ss:Type="Number">-0</Data></Cell><Cell><Data ss:Type="Number">-0</Data></Cell><Cell><Data ss:Type="String">LRC53_HUMAN</Data></Cell><Cell><Data ss:Type="String">LRRC53</Data></Cell><Cell><Data ss:Type="Number">-0</Data></Cell><Cell><Data ss:Type="String">chr1:74937775-74978298</Data></Cell><Cell><Data ss:Type="Number">-0</Data></Cell><Cell><Data ss:Type="Number">-0</Data></Cell><Cell><Data ss:Type="Number">-0</Data></Cell><Cell><Data ss:Type="Number">-0</Data></Cell><Cell><Data ss:Type="Number">-0</Data></Cell><Cell><Data ss:Type="String">OK</Data></Cell></Row><Row ss:Height="12.8409"><Cell><Data ss:Type="String">ENSG00000137960</Data></Cell><Cell><Data ss:Type="Number">-0</Data></Cell><Cell><Data ss:Type="Number">-0</Data></Cell><Cell><Data ss:Type="String">GIPC2_HUMAN</Data></Cell><Cell><Data ss:Type="String">GIPC2</Data></Cell><Cell><Data ss:Type="Number">-0</Data></Cell><Cell><Data ss:Type="String">chr1:78445225-78604133</Data></Cell><Cell><Data ss:Type="Number">-0</Data></Cell><Cell><Data ss:Type="Number">-0</Data></Cell><Cell><Data ss:Type="Number">-0</Data></Cell><Cell><Data ss:Type="Number">-0</Data></Cell><Cell><Data ss:Type="Number">-0</Data></Cell><Cell><Data ss:Type="String">OK</Data></Cell></Row><Row ss:Height="12.8409"><Cell><Data ss:Type="String">ENSG00000137976</Data></Cell><Cell><Data ss:Type="Number">-0</Data></Cell><Cell><Data ss:Type="Number">-0</Data></Cell><Cell><Data ss:Type="String">DNS2B_HUMAN</Data></Cell><Cell><Data ss:Type="String">DNASE2B</Data></Cell><Cell><Data ss:Type="Number">-0</Data></Cell><Cell><Data ss:Type="String">chr1:84864214-84880701</Data></Cell><Cell><Data ss:Type="Number">-0</Data></Cell><Cell><Data ss:Type="Number">-0</Data></Cell><Cell><Data ss:Type="Number">-0</Data></Cell><Cell><Data ss:Type="Number">-0</Data></Cell><Cell><Data ss:Type="Number">-0</Data></Cell><Cell><Data ss:Type="String">OK</Data></Cell></Row><Row ss:Height="12.8409"><Cell><Data ss:Type="String">ENSG00000122432</Data></Cell><Cell><Data ss:Type="Number">-0</Data></Cell><Cell><Data ss:Type="Number">-0</Data></Cell><Cell><Data ss:Type="String">SPAT1_HUMAN</Data></Cell><Cell><Data ss:Type="String">SPATA1</Data></Cell><Cell><Data ss:Type="Number">-0</Data></Cell><Cell><Data ss:Type="String">chr1:84971973-85031877</Data></Cell><Cell><Data ss:Type="Number">-0</Data></Cell><Cell><Data ss:Type="Number">-0</Data></Cell><Cell><Data ss:Type="Number">-0</Data></Cell><Cell><Data ss:Type="Number">-0</Data></Cell><Cell><Data ss:Type="Number">-0</Data></Cell><Cell><Data ss:Type="String">OK</Data></Cell></Row><Row ss:Height="12.8409"><Cell><Data ss:Type="String">ENSG00000016490</Data></Cell><Cell><Data ss:Type="Number">-0</Data></Cell><Cell><Data ss:Type="Number">-0</Data></Cell><Cell><Data ss:Type="String">CLCA1_HUMAN</Data></Cell><Cell><Data ss:Type="String">CLCA1</Data></Cell><Cell><Data ss:Type="Number">-0</Data></Cell><Cell><Data ss:Type="String">chr1:86934050-86965972</Data></Cell><Cell><Data ss:Type="Number">-0</Data></Cell><Cell><Data ss:Type="Number">-0</Data></Cell><Cell><Data ss:Type="Number">-0</Data></Cell><Cell><Data ss:Type="Number">-0</Data></Cell><Cell><Data ss:Type="Number">-0</Data></Cell><Cell><Data ss:Type="String">OK</Data></Cell></Row><Row ss:Height="12.8409"><Cell><Data ss:Type="String">ENSG00000016602</Data></Cell><Cell><Data ss:Type="Number">-0</Data></Cell><Cell><Data ss:Type="Number">-0</Data></Cell><Cell><Data ss:Type="String">CLCA4_HUMAN</Data></Cell><Cell><Data ss:Type="String">CLCA4</Data></Cell><Cell><Data ss:Type="Number">-0</Data></Cell><Cell><Data ss:Type="String">chr1:87012760-87046437</Data></Cell><Cell><Data ss:Type="Number">-0</Data></Cell><Cell><Data ss:Type="Number">-0</Data></Cell><Cell><Data ss:Type="Number">-0</Data></Cell><Cell><Data ss:Type="Number">-0</Data></Cell><Cell><Data ss:Type="Number">-0</Data></Cell><Cell><Data ss:Type="String">OK</Data></Cell></Row><Row ss:Height="12.8409"><Cell><Data ss:Type="String">ENSG00000162654</Data></Cell><Cell><Data ss:Type="Number">-0</Data></Cell><Cell><Data ss:Type="Number">-0</Data></Cell><Cell><Data ss:Type="String">GBP4_HUMAN</Data></Cell><Cell><Data ss:Type="String">GBP4</Data></Cell><Cell><Data ss:Type="Number">-0</Data></Cell><Cell><Data ss:Type="String">chr1:89646830-89664615</Data></Cell><Cell><Data ss:Type="Number">-0</Data></Cell><Cell><Data ss:Type="Number">-0</Data></Cell><Cell><Data ss:Type="Number">-0</Data></Cell><Cell><Data ss:Type="Number">-0</Data></Cell><Cell><Data ss:Type="Number">-0</Data></Cell><Cell><Data ss:Type="String">OK</Data></Cell></Row><Row ss:Height="12.8409"><Cell><Data ss:Type="String">ENSG00000183347</Data></Cell><Cell><Data ss:Type="Number">-0</Data></Cell><Cell><Data ss:Type="Number">-0</Data></Cell><Cell><Data ss:Type="String">GBP6_HUMAN</Data></Cell><Cell><Data ss:Type="String">GBP6</Data></Cell><Cell><Data ss:Type="Number">-0</Data></Cell><Cell><Data ss:Type="String">chr1:89829604-89853719</Data></Cell><Cell><Data ss:Type="Number">-0</Data></Cell><Cell><Data ss:Type="Number">-0</Data></Cell><Cell><Data ss:Type="Number">-0</Data></Cell><Cell><Data ss:Type="Number">-0</Data></Cell><Cell><Data ss:Type="Number">-0</Data></Cell><Cell><Data ss:Type="String">OK</Data></Cell></Row><Row ss:Height="12.8409"><Cell><Data ss:Type="String">ENSG00000213512</Data></Cell><Cell><Data ss:Type="Number">-0</Data></Cell><Cell><Data ss:Type="Number">-0</Data></Cell><Cell><Data ss:Type="String">GBP7_HUMAN</Data></Cell><Cell><Data ss:Type="String">GBP7</Data></Cell><Cell><Data ss:Type="Number">-0</Data></Cell><Cell><Data ss:Type="String">chr1:89597433-89641723</Data></Cell><Cell><Data ss:Type="Number">-0</Data></Cell><Cell><Data ss:Type="Number">-0</Data></Cell><Cell><Data ss:Type="Number">-0</Data></Cell><Cell><Data ss:Type="Number">-0</Data></Cell><Cell><Data ss:Type="Number">-0</Data></Cell><Cell><Data ss:Type="String">OK</Data></Cell></Row><Row ss:Height="12.8409"><Cell><Data ss:Type="String">ENSG00000203910</Data></Cell><Cell><Data ss:Type="Number">-0</Data></Cell><Cell><Data ss:Type="Number">-0</Data></Cell><Cell><Data ss:Type="String">CA146_HUMAN</Data></Cell><Cell><Data ss:Type="String">C1orf146</Data></Cell><Cell><Data ss:Type="Number">-0</Data></Cell><Cell><Data ss:Type="String">chr1:92683496-92711370</Data></Cell><Cell><Data ss:Type="Number">-0</Data></Cell><Cell><Data ss:Type="Number">-0</Data></Cell><Cell><Data ss:Type="Number">-0</Data></Cell><Cell><Data ss:Type="Number">-0</Data></Cell><Cell><Data ss:Type="Number">-0</Data></Cell><Cell><Data ss:Type="String">OK</Data></Cell></Row><Row ss:Index="165" ss:Height="12.8409"><Cell><Data ss:Type="String">ENSG00000122483</Data></Cell><Cell><Data ss:Type="Number">-0</Data></Cell><Cell><Data ss:Type="Number">-0</Data></Cell><Cell><Data ss:Type="String">CCD18_HUMAN</Data></Cell><Cell><Data ss:Type="String">CCDC18</Data></Cell><Cell><Data ss:Type="Number">-0</Data></Cell><Cell><Data ss:Type="String">chr1:93645475-93744287</Data></Cell><Cell><Data ss:Type="Number">-0</Data></Cell><Cell><Data ss:Type="Number">-0</Data></Cell><Cell><Data ss:Type="Number">-0</Data></Cell><Cell><Data ss:Type="Number">-0</Data></Cell><Cell><Data ss:Type="Number">-0</Data></Cell><Cell><Data ss:Type="String">OK</Data></Cell></Row><Row ss:Height="12.8409"><Cell><Data ss:Type="String">ENSG00000117598</Data></Cell><Cell><Data ss:Type="Number">-0</Data></Cell><Cell><Data ss:Type="Number">-0</Data></Cell><Cell><Data ss:Type="String">LPPR5_HUMAN</Data></Cell><Cell><Data ss:Type="String">LPPR5.1</Data></Cell><Cell><Data ss:Type="Number">-0</Data></Cell><Cell><Data ss:Type="String">chr1:99355805-99470588</Data></Cell><Cell><Data ss:Type="Number">-0</Data></Cell><Cell><Data ss:Type="Number">-0</Data></Cell><Cell><Data ss:Type="Number">-0</Data></Cell><Cell><Data ss:Type="Number">-0</Data></Cell><Cell><Data ss:Type="Number">-0</Data></Cell><Cell><Data ss:Type="String">OK</Data></Cell></Row><Row ss:Height="12.8409"><Cell><Data ss:Type="String">ENSG00000122477</Data></Cell><Cell><Data ss:Type="Number">-0</Data></Cell><Cell><Data ss:Type="Number">-0</Data></Cell><Cell><Data ss:Type="String">LRC39_HUMAN</Data></Cell><Cell><Data ss:Type="String">LRRC39</Data></Cell><Cell><Data ss:Type="Number">-0</Data></Cell><Cell><Data ss:Type="String">chr1:100614408-100643771</Data></Cell><Cell><Data ss:Type="Number">-0</Data></Cell><Cell><Data ss:Type="Number">-0</Data></Cell><Cell><Data ss:Type="Number">-0</Data></Cell><Cell><Data ss:Type="Number">-0</Data></Cell><Cell><Data ss:Type="Number">-0</Data></Cell><Cell><Data ss:Type="String">OK</Data></Cell></Row><Row ss:Height="12.8409"><Cell><Data ss:Type="String">ENSG00000181656</Data></Cell><Cell><Data ss:Type="Number">-0</Data></Cell><Cell><Data ss:Type="Number">-0</Data></Cell><Cell><Data ss:Type="String">GPR88_HUMAN</Data></Cell><Cell><Data ss:Type="String">GPR88</Data></Cell><Cell><Data ss:Type="Number">-0</Data></Cell><Cell><Data ss:Type="String">chr1:101003692-101007574</Data></Cell><Cell><Data ss:Type="Number">-0</Data></Cell><Cell><Data ss:Type="Number">-0</Data></Cell><Cell><Data ss:Type="Number">-0</Data></Cell><Cell><Data ss:Type="Number">-0</Data></Cell><Cell><Data ss:Type="Number">-0</Data></Cell><Cell><Data ss:Type="String">OK</Data></Cell></Row><Row ss:Height="12.8409"><Cell><Data ss:Type="String">ENSG00000162692</Data></Cell><Cell><Data ss:Type="Number">-0</Data></Cell><Cell><Data ss:Type="Number">-0</Data></Cell><Cell><Data ss:Type="String">VCAM1_HUMAN</Data></Cell><Cell><Data ss:Type="String">VCAM1</Data></Cell><Cell><Data ss:Type="Number">-0</Data></Cell><Cell><Data ss:Type="String">chr1:101185304-101204601</Data></Cell><Cell><Data ss:Type="Number">-0</Data></Cell><Cell><Data ss:Type="Number">-0</Data></Cell><Cell><Data ss:Type="Number">-0</Data></Cell><Cell><Data ss:Type="Number">-0</Data></Cell><Cell><Data ss:Type="Number">-0</Data></Cell><Cell><Data ss:Type="String">OK</Data></Cell></Row><Row ss:Height="12.8409"><Cell><Data ss:Type="String">ENSG00000118733</Data></Cell><Cell><Data ss:Type="Number">-0</Data></Cell><Cell><Data ss:Type="Number">-0</Data></Cell><Cell><Data ss:Type="String">NOE3_HUMAN</Data></Cell><Cell><Data ss:Type="String">OLFM3</Data></Cell><Cell><Data ss:Type="Number">-0</Data></Cell><Cell><Data ss:Type="String">chr1:102268126-102462586</Data></Cell><Cell><Data ss:Type="Number">-0</Data></Cell><Cell><Data ss:Type="Number">-0</Data></Cell><Cell><Data ss:Type="Number">-0</Data></Cell><Cell><Data ss:Type="Number">-0</Data></Cell><Cell><Data ss:Type="Number">-0</Data></Cell><Cell><Data ss:Type="String">OK</Data></Cell></Row><Row ss:Height="12.8409"><Cell><Data ss:Type="String">ENSG00000243480</Data></Cell><Cell><Data ss:Type="Number">-0</Data></Cell><Cell><Data ss:Type="Number">-0</Data></Cell><Cell><Data ss:Type="String">AMYP_HUMAN</Data></Cell><Cell><Data ss:Type="String">AMY2A</Data></Cell><Cell><Data ss:Type="Number">-0</Data></Cell><Cell><Data ss:Type="String">chr1:104159998-104168402</Data></Cell><Cell><Data ss:Type="Number">-0</Data></Cell><Cell><Data ss:Type="Number">-0</Data></Cell><Cell><Data ss:Type="Number">-0</Data></Cell><Cell><Data ss:Type="Number">-0</Data></Cell><Cell><Data ss:Type="Number">-0</Data></Cell><Cell><Data ss:Type="String">OK</Data></Cell></Row><Row ss:Height="12.8409"><Cell><Data ss:Type="String">ENSG00000237763</Data></Cell><Cell><Data ss:Type="Number">-0</Data></Cell><Cell><Data ss:Type="Number">-0</Data></Cell><Cell><Data ss:Type="String">AMY1_HUMAN</Data></Cell><Cell><Data ss:Type="String">AMY1A</Data></Cell><Cell><Data ss:Type="Number">-0</Data></Cell><Cell><Data ss:Type="String">chr1:104197911-104207173</Data></Cell><Cell><Data ss:Type="Number">-0</Data></Cell><Cell><Data ss:Type="Number">-0</Data></Cell><Cell><Data ss:Type="Number">-0</Data></Cell><Cell><Data ss:Type="Number">-0</Data></Cell><Cell><Data ss:Type="Number">-0</Data></Cell><Cell><Data ss:Type="String">OK</Data></Cell></Row><Row ss:Height="12.8409"><Cell><Data ss:Type="String">ENSG00000187733</Data></Cell><Cell><Data ss:Type="Number">-0</Data></Cell><Cell><Data ss:Type="Number">-0</Data></Cell><Cell><Data ss:Type="String">AMY1_HUMAN</Data></Cell><Cell><Data ss:Type="String">AMY1C</Data></Cell><Cell><Data ss:Type="Number">-0</Data></Cell><Cell><Data ss:Type="String">chr1:104293027-104301312</Data></Cell><Cell><Data ss:Type="Number">-0</Data></Cell><Cell><Data ss:Type="Number">-0</Data></Cell><Cell><Data ss:Type="Number">-0</Data></Cell><Cell><Data ss:Type="Number">-0</Data></Cell><Cell><Data ss:Type="Number">-0</Data></Cell><Cell><Data ss:Type="String">OK</Data></Cell></Row><Row ss:Height="12.8409"><Cell><Data ss:Type="String">ENSG00000174876</Data></Cell><Cell><Data ss:Type="Number">-0</Data></Cell><Cell><Data ss:Type="Number">-0</Data></Cell><Cell><Data ss:Type="String">AMY1_HUMAN</Data></Cell><Cell><Data ss:Type="String">AMY1B</Data></Cell><Cell><Data ss:Type="Number">-0</Data></Cell><Cell><Data ss:Type="String">chr1:104230036-104239302</Data></Cell><Cell><Data ss:Type="Number">-0</Data></Cell><Cell><Data ss:Type="Number">-0</Data></Cell><Cell><Data ss:Type="Number">-0</Data></Cell><Cell><Data ss:Type="Number">-0</Data></Cell><Cell><Data ss:Type="Number">-0</Data></Cell><Cell><Data ss:Type="String">OK</Data></Cell></Row><Row ss:Index="175" ss:Height="12.8409"><Cell><Data ss:Type="String">ENSG00000143107</Data></Cell><Cell><Data ss:Type="Number">-0</Data></Cell><Cell><Data ss:Type="Number">-0</Data></Cell><Cell><Data ss:Type="String">FNDC7_HUMAN</Data></Cell><Cell><Data ss:Type="String">FNDC7</Data></Cell><Cell><Data ss:Type="Number">-0</Data></Cell><Cell><Data ss:Type="String">chr1:109255278-109285365</Data></Cell><Cell><Data ss:Type="Number">-0</Data></Cell><Cell><Data ss:Type="Number">-0</Data></Cell><Cell><Data ss:Type="Number">-0</Data></Cell><Cell><Data ss:Type="Number">-0</Data></Cell><Cell><Data ss:Type="Number">-0</Data></Cell><Cell><Data ss:Type="String">OK</Data></Cell></Row><Row ss:Height="12.8409"><Cell><Data ss:Type="String">ENSG00000221986</Data></Cell><Cell><Data ss:Type="Number">-0</Data></Cell><Cell><Data ss:Type="Number">-0</Data></Cell><Cell><Data ss:Type="String">MBPHL_HUMAN</Data></Cell><Cell><Data ss:Type="String">MYBPHL</Data></Cell><Cell><Data ss:Type="Number">-0</Data></Cell><Cell><Data ss:Type="String">chr1:109834986-109849663</Data></Cell><Cell><Data ss:Type="Number">-0</Data></Cell><Cell><Data ss:Type="Number">-0</Data></Cell><Cell><Data ss:Type="Number">-0</Data></Cell><Cell><Data ss:Type="Number">-0</Data></Cell><Cell><Data ss:Type="Number">-0</Data></Cell><Cell><Data ss:Type="String">OK</Data></Cell></Row><Row ss:Height="12.8409"><Cell><Data ss:Type="String">ENSG00000162641</Data></Cell><Cell><Data ss:Type="Number">-0</Data></Cell><Cell><Data ss:Type="Number">-0</Data></Cell><Cell><Data ss:Type="String">AKND1_HUMAN</Data></Cell><Cell><Data ss:Type="String">AKNAD1</Data></Cell><Cell><Data ss:Type="Number">-0</Data></Cell><Cell><Data ss:Type="String">chr1:109358519-109506106</Data></Cell><Cell><Data ss:Type="Number">-0</Data></Cell><Cell><Data ss:Type="Number">-0</Data></Cell><Cell><Data ss:Type="Number">-0</Data></Cell><Cell><Data ss:Type="Number">-0</Data></Cell><Cell><Data ss:Type="Number">-0</Data></Cell><Cell><Data ss:Type="String">OK</Data></Cell></Row><Row ss:Height="12.8409"><Cell><Data ss:Type="String">ENSG00000179902</Data></Cell><Cell><Data ss:Type="Number">-0</Data></Cell><Cell><Data ss:Type="Number">-0</Data></Cell><Cell><Data ss:Type="String">CA194_HUMAN</Data></Cell><Cell><Data ss:Type="String">C1orf194</Data></Cell><Cell><Data ss:Type="Number">-0</Data></Cell><Cell><Data ss:Type="String">chr1:109648572-109656479</Data></Cell><Cell><Data ss:Type="Number">-0</Data></Cell><Cell><Data ss:Type="Number">-0</Data></Cell><Cell><Data ss:Type="Number">-0</Data></Cell><Cell><Data ss:Type="Number">-0</Data></Cell><Cell><Data ss:Type="Number">-0</Data></Cell><Cell><Data ss:Type="String">OK</Data></Cell></Row><Row ss:Height="12.8409"><Cell><Data ss:Type="String">ENSG00000213366</Data></Cell><Cell><Data ss:Type="Number">-0</Data></Cell><Cell><Data ss:Type="Number">-0</Data></Cell><Cell><Data ss:Type="String">GSTM2_HUMAN</Data></Cell><Cell><Data ss:Type="String">GSTM2</Data></Cell><Cell><Data ss:Type="Number">-0</Data></Cell><Cell><Data ss:Type="String">chr1:110210643-110252171</Data></Cell><Cell><Data ss:Type="Number">-0</Data></Cell><Cell><Data ss:Type="Number">-0</Data></Cell><Cell><Data ss:Type="Number">-0</Data></Cell><Cell><Data ss:Type="Number">-0</Data></Cell><Cell><Data ss:Type="Number">-0</Data></Cell><Cell><Data ss:Type="String">FAIL</Data></Cell></Row><Row ss:Height="12.8409"><Cell><Data ss:Type="String">ENSG00000134184</Data></Cell><Cell><Data ss:Type="Number">-0</Data></Cell><Cell><Data ss:Type="Number">-0</Data></Cell><Cell><Data ss:Type="String">GSTM1_HUMAN</Data></Cell><Cell><Data ss:Type="String">GSTM1</Data></Cell><Cell><Data ss:Type="Number">-0</Data></Cell><Cell><Data ss:Type="String">chr1:110230435-110251307</Data></Cell><Cell><Data ss:Type="Number">-0</Data></Cell><Cell><Data ss:Type="Number">-0</Data></Cell><Cell><Data ss:Type="Number">-0</Data></Cell><Cell><Data ss:Type="Number">-0</Data></Cell><Cell><Data ss:Type="Number">-0</Data></Cell><Cell><Data ss:Type="String">FAIL</Data></Cell></Row><Row ss:Height="12.8409"><Cell><Data ss:Type="String">ENSG00000134202</Data></Cell><Cell><Data ss:Type="Number">-0</Data></Cell><Cell><Data ss:Type="Number">-0</Data></Cell><Cell><Data ss:Type="String">GSTM3_HUMAN</Data></Cell><Cell><Data ss:Type="String">GSTM3</Data></Cell><Cell><Data ss:Type="Number">-0</Data></Cell><Cell><Data ss:Type="String">chr1:110276553-110284384</Data></Cell><Cell><Data ss:Type="Number">-0</Data></Cell><Cell><Data ss:Type="Number">-0</Data></Cell><Cell><Data ss:Type="Number">-0</Data></Cell><Cell><Data ss:Type="Number">-0</Data></Cell><Cell><Data ss:Type="Number">-0</Data></Cell><Cell><Data ss:Type="String">FAIL</Data></Cell></Row><Row ss:Height="12.8409"><Cell><Data ss:Type="String">ENSG00000143125</Data></Cell><Cell><Data ss:Type="Number">-0</Data></Cell><Cell><Data ss:Type="Number">-0</Data></Cell><Cell><Data ss:Type="String">PROK1_HUMAN</Data></Cell><Cell><Data ss:Type="String">PROK1</Data></Cell><Cell><Data ss:Type="Number">-0</Data></Cell><Cell><Data ss:Type="String">chr1:110993821-110999976</Data></Cell><Cell><Data ss:Type="Number">-0</Data></Cell><Cell><Data ss:Type="Number">-0</Data></Cell><Cell><Data ss:Type="Number">-0</Data></Cell><Cell><Data ss:Type="Number">-0</Data></Cell><Cell><Data ss:Type="Number">-0</Data></Cell><Cell><Data ss:Type="String">OK</Data></Cell></Row><Row ss:Height="12.8409"><Cell><Data ss:Type="String">ENSG00000143105</Data></Cell><Cell><Data ss:Type="Number">-0</Data></Cell><Cell><Data ss:Type="Number">-0</Data></Cell><Cell><Data ss:Type="String">KCA10_HUMAN</Data></Cell><Cell><Data ss:Type="String">KCNA10</Data></Cell><Cell><Data ss:Type="Number">-0</Data></Cell><Cell><Data ss:Type="String">chr1:111059838-111061797</Data></Cell><Cell><Data ss:Type="Number">-0</Data></Cell><Cell><Data ss:Type="Number">-0</Data></Cell><Cell><Data ss:Type="Number">-0</Data></Cell><Cell><Data ss:Type="Number">-0</Data></Cell><Cell><Data ss:Type="Number">-0</Data></Cell><Cell><Data ss:Type="String">OK</Data></Cell></Row><Row ss:Height="12.8409"><Cell><Data ss:Type="String">ENSG00000177301</Data></Cell><Cell><Data ss:Type="Number">-0</Data></Cell><Cell><Data ss:Type="Number">-0</Data></Cell><Cell><Data ss:Type="String">KCNA2_HUMAN</Data></Cell><Cell><Data ss:Type="String">KCNA2</Data></Cell><Cell><Data ss:Type="Number">-0</Data></Cell><Cell><Data ss:Type="String">chr1:111136201-111174096</Data></Cell><Cell><Data ss:Type="Number">-0</Data></Cell><Cell><Data ss:Type="Number">-0</Data></Cell><Cell><Data ss:Type="Number">-0</Data></Cell><Cell><Data ss:Type="Number">-0</Data></Cell><Cell><Data ss:Type="Number">-0</Data></Cell><Cell><Data ss:Type="String">OK</Data></Cell></Row><Row ss:Index="185" ss:Height="12.8409"><Cell><Data ss:Type="String">ENSG00000173947</Data></Cell><Cell><Data ss:Type="Number">-0</Data></Cell><Cell><Data ss:Type="Number">-0</Data></Cell><Cell><Data ss:Type="String">PIFO_HUMAN</Data></Cell><Cell><Data ss:Type="String">C1orf88</Data></Cell><Cell><Data ss:Type="Number">-0</Data></Cell><Cell><Data ss:Type="String">chr1:111888909-111895635</Data></Cell><Cell><Data ss:Type="Number">-0</Data></Cell><Cell><Data ss:Type="Number">-0</Data></Cell><Cell><Data ss:Type="Number">-0</Data></Cell><Cell><Data ss:Type="Number">-0</Data></Cell><Cell><Data ss:Type="Number">-0</Data></Cell><Cell><Data ss:Type="String">OK</Data></Cell></Row><Row ss:Height="12.8409"><Cell><Data ss:Type="String">ENSG00000156150</Data></Cell><Cell><Data ss:Type="Number">-0</Data></Cell><Cell><Data ss:Type="Number">-0</Data></Cell><Cell><Data ss:Type="String">ALX3_HUMAN</Data></Cell><Cell><Data ss:Type="String">ALX3</Data></Cell><Cell><Data ss:Type="Number">-0</Data></Cell><Cell><Data ss:Type="String">chr1:110602615-110613234</Data></Cell><Cell><Data ss:Type="Number">-0</Data></Cell><Cell><Data ss:Type="Number">-0</Data></Cell><Cell><Data ss:Type="Number">-0</Data></Cell><Cell><Data ss:Type="Number">-0</Data></Cell><Cell><Data ss:Type="Number">-0</Data></Cell><Cell><Data ss:Type="String">OK</Data></Cell></Row><Row ss:Height="12.8409"><Cell><Data ss:Type="String">ENSG00000184599</Data></Cell><Cell><Data ss:Type="Number">-0</Data></Cell><Cell><Data ss:Type="Number">-0</Data></Cell><Cell><Data ss:Type="String">F19A3_HUMAN</Data></Cell><Cell><Data ss:Type="String">FAM19A3</Data></Cell><Cell><Data ss:Type="Number">-0</Data></Cell><Cell><Data ss:Type="String">chr1:113263040-113269857</Data></Cell><Cell><Data ss:Type="Number">-0</Data></Cell><Cell><Data ss:Type="Number">-0</Data></Cell><Cell><Data ss:Type="Number">-0</Data></Cell><Cell><Data ss:Type="Number">-0</Data></Cell><Cell><Data ss:Type="Number">-0</Data></Cell><Cell><Data ss:Type="String">OK</Data></Cell></Row><Row ss:Height="12.8409"><Cell><Data ss:Type="String">ENSG00000155367</Data></Cell><Cell><Data ss:Type="Number">-0</Data></Cell><Cell><Data ss:Type="Number">-0</Data></Cell><Cell><Data ss:Type="String">PPM1J_HUMAN</Data></Cell><Cell><Data ss:Type="String">PPM1J</Data></Cell><Cell><Data ss:Type="Number">-0</Data></Cell><Cell><Data ss:Type="String">chr1:113245235-113258099</Data></Cell><Cell><Data ss:Type="Number">-0</Data></Cell><Cell><Data ss:Type="Number">-0</Data></Cell><Cell><Data ss:Type="Number">-0</Data></Cell><Cell><Data ss:Type="Number">-0</Data></Cell><Cell><Data ss:Type="Number">-0</Data></Cell><Cell><Data ss:Type="String">OK</Data></Cell></Row><Row ss:Height="12.8409"><Cell><Data ss:Type="String">ENSG00000007341</Data></Cell><Cell><Data ss:Type="Number">-0</Data></Cell><Cell><Data ss:Type="Number">-0</Data></Cell><Cell><Data ss:Type="String">ST7L_HUMAN</Data></Cell><Cell><Data ss:Type="String">ST7L</Data></Cell><Cell><Data ss:Type="Number">-0</Data></Cell><Cell><Data ss:Type="String">chr1:113066139-113163447</Data></Cell><Cell><Data ss:Type="Number">-0</Data></Cell><Cell><Data ss:Type="Number">-0</Data></Cell><Cell><Data ss:Type="Number">-0</Data></Cell><Cell><Data ss:Type="Number">-0</Data></Cell><Cell><Data ss:Type="Number">-0</Data></Cell><Cell><Data ss:Type="String">OK</Data></Cell></Row><Row ss:Height="12.8409"><Cell><Data ss:Type="String">ENSG00000134207</Data></Cell><Cell><Data ss:Type="Number">-0</Data></Cell><Cell><Data ss:Type="Number">-0</Data></Cell><Cell><Data ss:Type="String">SYT6_HUMAN</Data></Cell><Cell><Data ss:Type="String">SYT6</Data></Cell><Cell><Data ss:Type="Number">-0</Data></Cell><Cell><Data ss:Type="String">chr1:114631913-114696541</Data></Cell><Cell><Data ss:Type="Number">-0</Data></Cell><Cell><Data ss:Type="Number">-0</Data></Cell><Cell><Data ss:Type="Number">-0</Data></Cell><Cell><Data ss:Type="Number">-0</Data></Cell><Cell><Data ss:Type="Number">-0</Data></Cell><Cell><Data ss:Type="String">OK</Data></Cell></Row><Row ss:Height="12.8409"><Cell><Data ss:Type="String">ENSG00000197852</Data></Cell><Cell><Data ss:Type="Number">-0</Data></Cell><Cell><Data ss:Type="Number">-0</Data></Cell><Cell><Data ss:Type="String">F212B_HUMAN</Data></Cell><Cell><Data ss:Type="String">FAM212B</Data></Cell><Cell><Data ss:Type="Number">-0</Data></Cell><Cell><Data ss:Type="String">chr1:112223251-112298446</Data></Cell><Cell><Data ss:Type="Number">-0</Data></Cell><Cell><Data ss:Type="Number">-0</Data></Cell><Cell><Data ss:Type="Number">-0</Data></Cell><Cell><Data ss:Type="Number">-0</Data></Cell><Cell><Data ss:Type="Number">-0</Data></Cell><Cell><Data ss:Type="String">OK</Data></Cell></Row><Row ss:Height="12.8409"><Cell><Data ss:Type="String">ENSG00000116748</Data></Cell><Cell><Data ss:Type="Number">-0</Data></Cell><Cell><Data ss:Type="Number">-0</Data></Cell><Cell><Data ss:Type="String">AMPD1_HUMAN</Data></Cell><Cell><Data ss:Type="String">AMPD1</Data></Cell><Cell><Data ss:Type="Number">-0</Data></Cell><Cell><Data ss:Type="String">chr1:115215718-115238239</Data></Cell><Cell><Data ss:Type="Number">-0</Data></Cell><Cell><Data ss:Type="Number">-0</Data></Cell><Cell><Data ss:Type="Number">-0</Data></Cell><Cell><Data ss:Type="Number">-0</Data></Cell><Cell><Data ss:Type="Number">-0</Data></Cell><Cell><Data ss:Type="String">OK</Data></Cell></Row><Row ss:Height="12.8409"><Cell><Data ss:Type="String">ENSG00000198765</Data></Cell><Cell><Data ss:Type="Number">-0</Data></Cell><Cell><Data ss:Type="Number">-0</Data></Cell><Cell><Data ss:Type="String">SYCP1_HUMAN</Data></Cell><Cell><Data ss:Type="String">SYCP1</Data></Cell><Cell><Data ss:Type="Number">-0</Data></Cell><Cell><Data ss:Type="String">chr1:115397423-115537991</Data></Cell><Cell><Data ss:Type="Number">-0</Data></Cell><Cell><Data ss:Type="Number">-0</Data></Cell><Cell><Data ss:Type="Number">-0</Data></Cell><Cell><Data ss:Type="Number">-0</Data></Cell><Cell><Data ss:Type="Number">-0</Data></Cell><Cell><Data ss:Type="String">OK</Data></Cell></Row><Row ss:Height="12.8409"><Cell><Data ss:Type="String">ENSG00000134200</Data></Cell><Cell><Data ss:Type="Number">-0</Data></Cell><Cell><Data ss:Type="Number">-0</Data></Cell><Cell><Data ss:Type="String">TSHB_HUMAN</Data></Cell><Cell><Data ss:Type="String">TSHB</Data></Cell><Cell><Data ss:Type="Number">-0</Data></Cell><Cell><Data ss:Type="String">chr1:115572414-115576941</Data></Cell><Cell><Data ss:Type="Number">-0</Data></Cell><Cell><Data ss:Type="Number">-0</Data></Cell><Cell><Data ss:Type="Number">-0</Data></Cell><Cell><Data ss:Type="Number">-0</Data></Cell><Cell><Data ss:Type="Number">-0</Data></Cell><Cell><Data ss:Type="String">OK</Data></Cell></Row><Row ss:Index="195" ss:Height="12.8409"><Cell><Data ss:Type="String">ENSG00000134242</Data></Cell><Cell><Data ss:Type="Number">-0</Data></Cell><Cell><Data ss:Type="Number">-0</Data></Cell><Cell><Data ss:Type="String">PTN22_HUMAN</Data></Cell><Cell><Data ss:Type="String">PTPN22</Data></Cell><Cell><Data ss:Type="Number">-0</Data></Cell><Cell><Data ss:Type="String">chr1:114356432-114414381</Data></Cell><Cell><Data ss:Type="Number">-0</Data></Cell><Cell><Data ss:Type="Number">-0</Data></Cell><Cell><Data ss:Type="Number">-0</Data></Cell><Cell><Data ss:Type="Number">-0</Data></Cell><Cell><Data ss:Type="Number">-0</Data></Cell><Cell><Data ss:Type="String">OK</Data></Cell></Row><Row ss:Height="12.8409"><Cell><Data ss:Type="String">ENSG00000203864</Data></Cell><Cell><Data ss:Type="Number">-0</Data></Cell><Cell><Data ss:Type="Number">-0</Data></Cell><Cell><Data ss:Type="String">CA137_HUMAN</Data></Cell><Cell><Data ss:Type="String">C1orf137</Data></Cell><Cell><Data ss:Type="Number">-0</Data></Cell><Cell><Data ss:Type="String">chr1:117236733-117249225</Data></Cell><Cell><Data ss:Type="Number">-0</Data></Cell><Cell><Data ss:Type="Number">-0</Data></Cell><Cell><Data ss:Type="Number">-0</Data></Cell><Cell><Data ss:Type="Number">-0</Data></Cell><Cell><Data ss:Type="Number">-0</Data></Cell><Cell><Data ss:Type="String">OK</Data></Cell></Row><Row ss:Height="12.8409"><Cell><Data ss:Type="String">ENSG00000134258</Data></Cell><Cell><Data ss:Type="Number">-0</Data></Cell><Cell><Data ss:Type="Number">-0</Data></Cell><Cell><Data ss:Type="String">VTCN1_HUMAN</Data></Cell><Cell><Data ss:Type="String">VTCN1</Data></Cell><Cell><Data ss:Type="Number">-0</Data></Cell><Cell><Data ss:Type="String">chr1:117686208-117753556</Data></Cell><Cell><Data ss:Type="Number">-0</Data></Cell><Cell><Data ss:Type="Number">-0</Data></Cell><Cell><Data ss:Type="Number">-0</Data></Cell><Cell><Data ss:Type="Number">-0</Data></Cell><Cell><Data ss:Type="Number">-0</Data></Cell><Cell><Data ss:Type="String">OK</Data></Cell></Row><Row ss:Height="12.8409"><Cell><Data ss:Type="String">ENSG00000116882</Data></Cell><Cell><Data ss:Type="Number">-0</Data></Cell><Cell><Data ss:Type="Number">-0</Data></Cell><Cell><Data ss:Type="String">HAOX2_HUMAN</Data></Cell><Cell><Data ss:Type="String">HAO2</Data></Cell><Cell><Data ss:Type="Number">-0</Data></Cell><Cell><Data ss:Type="String">chr1:119911401-119936753</Data></Cell><Cell><Data ss:Type="Number">-0</Data></Cell><Cell><Data ss:Type="Number">-0</Data></Cell><Cell><Data ss:Type="Number">-0</Data></Cell><Cell><Data ss:Type="Number">-0</Data></Cell><Cell><Data ss:Type="Number">-0</Data></Cell><Cell><Data ss:Type="String">OK</Data></Cell></Row><Row ss:Height="12.8409"><Cell><Data ss:Type="String">ENSG00000203859</Data></Cell><Cell><Data ss:Type="Number">-0</Data></Cell><Cell><Data ss:Type="Number">-0</Data></Cell><Cell><Data ss:Type="String">3BHS2_HUMAN</Data></Cell><Cell><Data ss:Type="String">HSD3B2</Data></Cell><Cell><Data ss:Type="Number">-0</Data></Cell><Cell><Data ss:Type="String">chr1:119957553-119965658</Data></Cell><Cell><Data ss:Type="Number">-0</Data></Cell><Cell><Data ss:Type="Number">-0</Data></Cell><Cell><Data ss:Type="Number">-0</Data></Cell><Cell><Data ss:Type="Number">-0</Data></Cell><Cell><Data ss:Type="Number">-0</Data></Cell><Cell><Data ss:Type="String">OK</Data></Cell></Row><Row ss:Height="12.8409"><Cell><Data ss:Type="String">ENSG00000155761</Data></Cell><Cell><Data ss:Type="Number">-0</Data></Cell><Cell><Data ss:Type="Number">-0</Data></Cell><Cell><Data ss:Type="String">SPG17_HUMAN</Data></Cell><Cell><Data ss:Type="String">SPAG17</Data></Cell><Cell><Data ss:Type="Number">-0</Data></Cell><Cell><Data ss:Type="String">chr1:118496483-118727846</Data></Cell><Cell><Data ss:Type="Number">-0</Data></Cell><Cell><Data ss:Type="Number">-0</Data></Cell><Cell><Data ss:Type="Number">-0</Data></Cell><Cell><Data ss:Type="Number">-0</Data></Cell><Cell><Data ss:Type="Number">-0</Data></Cell><Cell><Data ss:Type="String">OK</Data></Cell></Row><Row ss:Height="12.8409"><Cell><Data ss:Type="String">ENSG00000134240</Data></Cell><Cell><Data ss:Type="Number">-0</Data></Cell><Cell><Data ss:Type="Number">-0</Data></Cell><Cell><Data ss:Type="String">HMCS2_HUMAN</Data></Cell><Cell><Data ss:Type="String">HMGCS2</Data></Cell><Cell><Data ss:Type="Number">-0</Data></Cell><Cell><Data ss:Type="String">chr1:120290618-120311528</Data></Cell><Cell><Data ss:Type="Number">-0</Data></Cell><Cell><Data ss:Type="Number">-0</Data></Cell><Cell><Data ss:Type="Number">-0</Data></Cell><Cell><Data ss:Type="Number">-0</Data></Cell><Cell><Data ss:Type="Number">-0</Data></Cell><Cell><Data ss:Type="String">OK</Data></Cell></Row><Row ss:Height="12.8409"><Cell><Data ss:Type="String">ENSG00000203865</Data></Cell><Cell><Data ss:Type="Number">-0</Data></Cell><Cell><Data ss:Type="Number">-0</Data></Cell><Cell><Data ss:Type="String">ATPOS_HUMAN</Data></Cell><Cell><Data ss:Type="String">ATP1A1OS</Data></Cell><Cell><Data ss:Type="Number">-0</Data></Cell><Cell><Data ss:Type="String">chr1:116941621-116961197</Data></Cell><Cell><Data ss:Type="Number">-0</Data></Cell><Cell><Data ss:Type="Number">-0</Data></Cell><Cell><Data ss:Type="Number">-0</Data></Cell><Cell><Data ss:Type="Number">-0</Data></Cell><Cell><Data ss:Type="Number">-0</Data></Cell><Cell><Data ss:Type="String">OK</Data></Cell></Row><Row ss:Height="12.8409"><Cell><Data ss:Type="String">ENSG00000198019</Data></Cell><Cell><Data ss:Type="Number">-0</Data></Cell><Cell><Data ss:Type="Number">-0</Data></Cell><Cell><Data ss:Type="String">FCGRB_HUMAN</Data></Cell><Cell><Data ss:Type="String">FCGR1B</Data></Cell><Cell><Data ss:Type="Number">-0</Data></Cell><Cell><Data ss:Type="String">chr1:120926978-120935937</Data></Cell><Cell><Data ss:Type="Number">-0</Data></Cell><Cell><Data ss:Type="Number">-0</Data></Cell><Cell><Data ss:Type="Number">-0</Data></Cell><Cell><Data ss:Type="Number">-0</Data></Cell><Cell><Data ss:Type="Number">-0</Data></Cell><Cell><Data ss:Type="String">OK</Data></Cell></Row><Row ss:Height="12.8409"><Cell><Data ss:Type="String">ENSG00000211451</Data></Cell><Cell><Data ss:Type="Number">-0</Data></Cell><Cell><Data ss:Type="Number">-0</Data></Cell><Cell><Data ss:Type="String">E7EN27_HUMAN</Data></Cell><Cell><Data ss:Type="String">GNRHR2</Data></Cell><Cell><Data ss:Type="Number">-0</Data></Cell><Cell><Data ss:Type="String">chr1:145509751-145516076</Data></Cell><Cell><Data ss:Type="Number">-0</Data></Cell><Cell><Data ss:Type="Number">-0</Data></Cell><Cell><Data ss:Type="Number">-0</Data></Cell><Cell><Data ss:Type="Number">-0</Data></Cell><Cell><Data ss:Type="Number">-0</Data></Cell><Cell><Data ss:Type="String">OK</Data></Cell></Row><Row ss:Height="12.8409"><Cell><Data ss:Type="String">ENSG00000186364</Data></Cell><Cell><Data ss:Type="Number">-0</Data></Cell><Cell><Data ss:Type="Number">-0</Data></Cell><Cell><Data ss:Type="String">NUD17_HUMAN</Data></Cell><Cell><Data ss:Type="String">NUDT17</Data></Cell><Cell><Data ss:Type="Number">-0</Data></Cell><Cell><Data ss:Type="String">chr1:145586114-145590461</Data></Cell><Cell><Data ss:Type="Number">-0</Data></Cell><Cell><Data ss:Type="Number">-0</Data></Cell><Cell><Data ss:Type="Number">-0</Data></Cell><Cell><Data ss:Type="Number">-0</Data></Cell><Cell><Data ss:Type="Number">-0</Data></Cell><Cell><Data ss:Type="String">OK</Data></Cell></Row><Row ss:Index="206" ss:Height="12.8409"><Cell><Data ss:Type="String">ENSG00000196644</Data></Cell><Cell><Data ss:Type="Number">-0</Data></Cell><Cell><Data ss:Type="Number">-0</Data></Cell><Cell><Data ss:Type="String">GPHRC_HUMAN</Data></Cell><Cell><Data ss:Type="String">GPR89C</Data></Cell><Cell><Data ss:Type="Number">-0</Data></Cell><Cell><Data ss:Type="String">chr1:145883867-145924373</Data></Cell><Cell><Data ss:Type="Number">-0</Data></Cell><Cell><Data ss:Type="Number">-0</Data></Cell><Cell><Data ss:Type="Number">-0</Data></Cell><Cell><Data ss:Type="Number">-0</Data></Cell><Cell><Data ss:Type="Number">-0</Data></Cell><Cell><Data ss:Type="String">OK</Data></Cell></Row><Row ss:Height="12.8409"><Cell><Data ss:Type="String">ENSG00000162825</Data></Cell><Cell><Data ss:Type="Number">-0</Data></Cell><Cell><Data ss:Type="Number">-0</Data></Cell><Cell><Data ss:Type="String">F8WD06_HUMAN</Data></Cell><Cell><Data ss:Type="String">RP3-377D14.1.1</Data></Cell><Cell><Data ss:Type="Number">-0</Data></Cell><Cell><Data ss:Type="String">chr1:144146807-144224481</Data></Cell><Cell><Data ss:Type="Number">-0</Data></Cell><Cell><Data ss:Type="Number">-0</Data></Cell><Cell><Data ss:Type="Number">-0</Data></Cell><Cell><Data ss:Type="Number">-0</Data></Cell><Cell><Data ss:Type="Number">-0</Data></Cell><Cell><Data ss:Type="String">OK</Data></Cell></Row><Row ss:Height="12.8409"><Cell><Data ss:Type="String">ENSG00000168614</Data></Cell><Cell><Data ss:Type="Number">-0</Data></Cell><Cell><Data ss:Type="Number">-0</Data></Cell><Cell><Data ss:Type="String">F8W9A2_HUMAN</Data></Cell><Cell><Data ss:Type="String">NBPF9</Data></Cell><Cell><Data ss:Type="Number">-0</Data></Cell><Cell><Data ss:Type="String">chr1:144811743-144830302</Data></Cell><Cell><Data ss:Type="Number">-0</Data></Cell><Cell><Data ss:Type="Number">-0</Data></Cell><Cell><Data ss:Type="Number">-0</Data></Cell><Cell><Data ss:Type="Number">-0</Data></Cell><Cell><Data ss:Type="Number">-0</Data></Cell><Cell><Data ss:Type="String">FAIL</Data></Cell></Row><Row ss:Height="12.8409"><Cell><Data ss:Type="String">ENSG00000117262</Data></Cell><Cell><Data ss:Type="Number">-0</Data></Cell><Cell><Data ss:Type="Number">-0</Data></Cell><Cell><Data ss:Type="String">GPHRA_HUMAN</Data></Cell><Cell><Data ss:Type="String">GPR89A</Data></Cell><Cell><Data ss:Type="Number">-0</Data></Cell><Cell><Data ss:Type="String">chr1:145764410-145827103</Data></Cell><Cell><Data ss:Type="Number">-0</Data></Cell><Cell><Data ss:Type="Number">-0</Data></Cell><Cell><Data ss:Type="Number">-0</Data></Cell><Cell><Data ss:Type="Number">-0</Data></Cell><Cell><Data ss:Type="Number">-0</Data></Cell><Cell><Data ss:Type="String">FAIL</Data></Cell></Row><Row ss:Height="12.8409"><Cell><Data ss:Type="String">ENSG00000121634</Data></Cell><Cell><Data ss:Type="Number">-0</Data></Cell><Cell><Data ss:Type="Number">-0</Data></Cell><Cell><Data ss:Type="String">CXA8_HUMAN</Data></Cell><Cell><Data ss:Type="String">GJA8</Data></Cell><Cell><Data ss:Type="Number">-0</Data></Cell><Cell><Data ss:Type="String">chr1:147374945-147381393</Data></Cell><Cell><Data ss:Type="Number">-0</Data></Cell><Cell><Data ss:Type="Number">-0</Data></Cell><Cell><Data ss:Type="Number">-0</Data></Cell><Cell><Data ss:Type="Number">-0</Data></Cell><Cell><Data ss:Type="Number">-0</Data></Cell><Cell><Data ss:Type="String">OK</Data></Cell></Row><Row ss:Height="12.8409"><Cell><Data ss:Type="String">ENSG00000256374</Data></Cell><Cell><Data ss:Type="Number">-0</Data></Cell><Cell><Data ss:Type="Number">-0</Data></Cell><Cell><Data ss:Type="String">F5H284_HUMAN</Data></Cell><Cell><Data ss:Type="String">PPIAL4D</Data></Cell><Cell><Data ss:Type="Number">-0</Data></Cell><Cell><Data ss:Type="String">chr1:148201751-148202536</Data></Cell><Cell><Data ss:Type="Number">-0</Data></Cell><Cell><Data ss:Type="Number">-0</Data></Cell><Cell><Data ss:Type="Number">-0</Data></Cell><Cell><Data ss:Type="Number">-0</Data></Cell><Cell><Data ss:Type="Number">-0</Data></Cell><Cell><Data ss:Type="String">OK</Data></Cell></Row><Row ss:Height="12.8409"><Cell><Data ss:Type="String">ENSG00000152042</Data></Cell><Cell><Data ss:Type="Number">-0</Data></Cell><Cell><Data ss:Type="Number">-0</Data></Cell><Cell><Data ss:Type="String">NBPFB_HUMAN</Data></Cell><Cell><Data ss:Type="String">NBPF11</Data></Cell><Cell><Data ss:Type="Number">-0</Data></Cell><Cell><Data ss:Type="String">chr1:146032647-146082765</Data></Cell><Cell><Data ss:Type="Number">-0</Data></Cell><Cell><Data ss:Type="Number">-0</Data></Cell><Cell><Data ss:Type="Number">-0</Data></Cell><Cell><Data ss:Type="Number">-0</Data></Cell><Cell><Data ss:Type="Number">-0</Data></Cell><Cell><Data ss:Type="String">OK</Data></Cell></Row><Row ss:Height="12.8409"><Cell><Data ss:Type="String">ENSG00000203818</Data></Cell><Cell><Data ss:Type="Number">-0</Data></Cell><Cell><Data ss:Type="Number">-0</Data></Cell><Cell><Data ss:Type="String">Q5TEC6_HUMAN</Data></Cell><Cell><Data ss:Type="String">HIST2H3PS2</Data></Cell><Cell><Data ss:Type="Number">-0</Data></Cell><Cell><Data ss:Type="String">chr1:149398876-149400542</Data></Cell><Cell><Data ss:Type="Number">-0</Data></Cell><Cell><Data ss:Type="Number">-0</Data></Cell><Cell><Data ss:Type="Number">-0</Data></Cell><Cell><Data ss:Type="Number">-0</Data></Cell><Cell><Data ss:Type="Number">-0</Data></Cell><Cell><Data ss:Type="String">OK</Data></Cell></Row><Row ss:Height="12.8409"><Cell><Data ss:Type="String">ENSG00000198161</Data></Cell><Cell><Data ss:Type="Number">-0</Data></Cell><Cell><Data ss:Type="Number">-0</Data></Cell><Cell><Data ss:Type="String">PAL4A_HUMAN</Data></Cell><Cell><Data ss:Type="String">PPIAL4C</Data></Cell><Cell><Data ss:Type="Number">-0</Data></Cell><Cell><Data ss:Type="String">chr1:149553002-149553787</Data></Cell><Cell><Data ss:Type="Number">-0</Data></Cell><Cell><Data ss:Type="Number">-0</Data></Cell><Cell><Data ss:Type="Number">-0</Data></Cell><Cell><Data ss:Type="Number">-0</Data></Cell><Cell><Data ss:Type="Number">-0</Data></Cell><Cell><Data ss:Type="String">OK</Data></Cell></Row><Row ss:Height="12.8409"><Cell><Data ss:Type="String">ENSG00000131781</Data></Cell><Cell><Data ss:Type="Number">-0</Data></Cell><Cell><Data ss:Type="Number">-0</Data></Cell><Cell><Data ss:Type="String">FMO5_HUMAN</Data></Cell><Cell><Data ss:Type="String">FMO5</Data></Cell><Cell><Data ss:Type="Number">-0</Data></Cell><Cell><Data ss:Type="String">chr1:146646929-146714700</Data></Cell><Cell><Data ss:Type="Number">-0</Data></Cell><Cell><Data ss:Type="Number">-0</Data></Cell><Cell><Data ss:Type="Number">-0</Data></Cell><Cell><Data ss:Type="Number">-0</Data></Cell><Cell><Data ss:Type="Number">-0</Data></Cell><Cell><Data ss:Type="String">OK</Data></Cell></Row><Row ss:Index="216" ss:Height="12.8409"><Cell><Data ss:Type="String">ENSG00000150337</Data></Cell><Cell><Data ss:Type="Number">-0</Data></Cell><Cell><Data ss:Type="Number">-0</Data></Cell><Cell><Data ss:Type="String">FCGR1_HUMAN</Data></Cell><Cell><Data ss:Type="String">FCGR1A</Data></Cell><Cell><Data ss:Type="Number">-0</Data></Cell><Cell><Data ss:Type="String">chr1:149754226-149764074</Data></Cell><Cell><Data ss:Type="Number">-0</Data></Cell><Cell><Data ss:Type="Number">-0</Data></Cell><Cell><Data ss:Type="Number">-0</Data></Cell><Cell><Data ss:Type="Number">-0</Data></Cell><Cell><Data ss:Type="Number">-0</Data></Cell><Cell><Data ss:Type="String">OK</Data></Cell></Row><Row ss:Height="12.8409"><Cell><Data ss:Type="String">ENSG00000183558</Data></Cell><Cell><Data ss:Type="Number">-0</Data></Cell><Cell><Data ss:Type="Number">-0</Data></Cell><Cell><Data ss:Type="String">H2A2A_HUMAN</Data></Cell><Cell><Data ss:Type="String">HIST2H2AA3</Data></Cell><Cell><Data ss:Type="Number">-0</Data></Cell><Cell><Data ss:Type="String">chr1:149813504-149814478</Data></Cell><Cell><Data ss:Type="Number">-0</Data></Cell><Cell><Data ss:Type="Number">-0</Data></Cell><Cell><Data ss:Type="Number">-0</Data></Cell><Cell><Data ss:Type="Number">-0</Data></Cell><Cell><Data ss:Type="Number">-0</Data></Cell><Cell><Data ss:Type="String">OK</Data></Cell></Row><Row ss:Height="12.8409"><Cell><Data ss:Type="String">ENSG00000183941</Data></Cell><Cell><Data ss:Type="Number">-0</Data></Cell><Cell><Data ss:Type="Number">-0</Data></Cell><Cell><Data ss:Type="String">H4_HUMAN</Data></Cell><Cell><Data ss:Type="String">HIST2H4A</Data></Cell><Cell><Data ss:Type="Number">-0</Data></Cell><Cell><Data ss:Type="String">chr1:149804231-149811339</Data></Cell><Cell><Data ss:Type="Number">-0</Data></Cell><Cell><Data ss:Type="Number">-0</Data></Cell><Cell><Data ss:Type="Number">-0</Data></Cell><Cell><Data ss:Type="Number">-0</Data></Cell><Cell><Data ss:Type="Number">-0</Data></Cell><Cell><Data ss:Type="String">OK</Data></Cell></Row><Row ss:Height="12.8409"><Cell><Data ss:Type="String">ENSG00000203811</Data></Cell><Cell><Data ss:Type="Number">-0</Data></Cell><Cell><Data ss:Type="Number">-0</Data></Cell><Cell><Data ss:Type="String">H32_HUMAN</Data></Cell><Cell><Data ss:Type="String">HIST2H3C</Data></Cell><Cell><Data ss:Type="Number">-0</Data></Cell><Cell><Data ss:Type="String">chr1:149811109-149812765</Data></Cell><Cell><Data ss:Type="Number">-0</Data></Cell><Cell><Data ss:Type="Number">-0</Data></Cell><Cell><Data ss:Type="Number">-0</Data></Cell><Cell><Data ss:Type="Number">-0</Data></Cell><Cell><Data ss:Type="Number">-0</Data></Cell><Cell><Data ss:Type="String">OK</Data></Cell></Row><Row ss:Height="12.8409"><Cell><Data ss:Type="String">ENSG00000203812</Data></Cell><Cell><Data ss:Type="Number">-0</Data></Cell><Cell><Data ss:Type="Number">-0</Data></Cell><Cell><Data ss:Type="String">H2A2A_HUMAN</Data></Cell><Cell><Data ss:Type="String">HIST2H2AA4</Data></Cell><Cell><Data ss:Type="Number">-0</Data></Cell><Cell><Data ss:Type="String">chr1:149822642-149823191</Data></Cell><Cell><Data ss:Type="Number">-0</Data></Cell><Cell><Data ss:Type="Number">-0</Data></Cell><Cell><Data ss:Type="Number">-0</Data></Cell><Cell><Data ss:Type="Number">-0</Data></Cell><Cell><Data ss:Type="Number">-0</Data></Cell><Cell><Data ss:Type="String">OK</Data></Cell></Row><Row ss:Height="12.8409"><Cell><Data ss:Type="String">ENSG00000203852</Data></Cell><Cell><Data ss:Type="Number">-0</Data></Cell><Cell><Data ss:Type="Number">-0</Data></Cell><Cell><Data ss:Type="String">H32_HUMAN</Data></Cell><Cell><Data ss:Type="String">HIST2H3A</Data></Cell><Cell><Data ss:Type="Number">-0</Data></Cell><Cell><Data ss:Type="String">chr1:149824180-149825836</Data></Cell><Cell><Data ss:Type="Number">-0</Data></Cell><Cell><Data ss:Type="Number">-0</Data></Cell><Cell><Data ss:Type="Number">-0</Data></Cell><Cell><Data ss:Type="Number">-0</Data></Cell><Cell><Data ss:Type="Number">-0</Data></Cell><Cell><Data ss:Type="String">OK</Data></Cell></Row><Row ss:Height="12.8409"><Cell><Data ss:Type="String">ENSG00000182217</Data></Cell><Cell><Data ss:Type="Number">-0</Data></Cell><Cell><Data ss:Type="Number">-0</Data></Cell><Cell><Data ss:Type="String">H4_HUMAN</Data></Cell><Cell><Data ss:Type="String">HIST2H4B</Data></Cell><Cell><Data ss:Type="Number">-0</Data></Cell><Cell><Data ss:Type="String">chr1:149825606-149832714</Data></Cell><Cell><Data ss:Type="Number">-0</Data></Cell><Cell><Data ss:Type="Number">-0</Data></Cell><Cell><Data ss:Type="Number">-0</Data></Cell><Cell><Data ss:Type="Number">-0</Data></Cell><Cell><Data ss:Type="Number">-0</Data></Cell><Cell><Data ss:Type="String">OK</Data></Cell></Row><Row ss:Height="12.8409"><Cell><Data ss:Type="String">ENSG00000184270</Data></Cell><Cell><Data ss:Type="Number">-0</Data></Cell><Cell><Data ss:Type="Number">-0</Data></Cell><Cell><Data ss:Type="String">H2A2B_HUMAN</Data></Cell><Cell><Data ss:Type="String">HIST2H2AB</Data></Cell><Cell><Data ss:Type="Number">-0</Data></Cell><Cell><Data ss:Type="String">chr1:149859018-149859466</Data></Cell><Cell><Data ss:Type="Number">-0</Data></Cell><Cell><Data ss:Type="Number">-0</Data></Cell><Cell><Data ss:Type="Number">-0</Data></Cell><Cell><Data ss:Type="Number">-0</Data></Cell><Cell><Data ss:Type="Number">-0</Data></Cell><Cell><Data ss:Type="String">OK</Data></Cell></Row><Row ss:Height="12.8409"><Cell><Data ss:Type="String">ENSG00000255168</Data></Cell><Cell><Data ss:Type="Number">-0</Data></Cell><Cell><Data ss:Type="Number">-0</Data></Cell><Cell><Data ss:Type="String">E9PLD5_HUMAN</Data></Cell><Cell><Data ss:Type="String">RP11-458D21.5.1</Data></Cell><Cell><Data ss:Type="Number">-0</Data></Cell><Cell><Data ss:Type="String">chr1:145209144-145319796</Data></Cell><Cell><Data ss:Type="Number">-0</Data></Cell><Cell><Data ss:Type="Number">-0</Data></Cell><Cell><Data ss:Type="Number">-0</Data></Cell><Cell><Data ss:Type="Number">-0</Data></Cell><Cell><Data ss:Type="Number">-0</Data></Cell><Cell><Data ss:Type="String">OK</Data></Cell></Row><Row ss:Height="12.8409"><Cell><Data ss:Type="String">ENSG00000203836</Data></Cell><Cell><Data ss:Type="Number">-0</Data></Cell><Cell><Data ss:Type="Number">-0</Data></Cell><Cell><Data ss:Type="String">NBPF8_HUMAN</Data></Cell><Cell><Data ss:Type="String">NBPF24</Data></Cell><Cell><Data ss:Type="Number">-0</Data></Cell><Cell><Data ss:Type="String">chr1:147574427-147624601</Data></Cell><Cell><Data ss:Type="Number">-0</Data></Cell><Cell><Data ss:Type="Number">-0</Data></Cell><Cell><Data ss:Type="Number">-0</Data></Cell><Cell><Data ss:Type="Number">-0</Data></Cell><Cell><Data ss:Type="Number">-0</Data></Cell><Cell><Data ss:Type="String">OK</Data></Cell></Row><Row ss:Index="226" ss:Height="12.8409"><Cell><Data ss:Type="String">ENSG00000118292</Data></Cell><Cell><Data ss:Type="Number">-0</Data></Cell><Cell><Data ss:Type="Number">-0</Data></Cell><Cell><Data ss:Type="String">CA054_HUMAN</Data></Cell><Cell><Data ss:Type="String">C1orf54</Data></Cell><Cell><Data ss:Type="Number">-0</Data></Cell><Cell><Data ss:Type="String">chr1:150240599-150253327</Data></Cell><Cell><Data ss:Type="Number">-0</Data></Cell><Cell><Data ss:Type="Number">-0</Data></Cell><Cell><Data ss:Type="Number">-0</Data></Cell><Cell><Data ss:Type="Number">-0</Data></Cell><Cell><Data ss:Type="Number">-0</Data></Cell><Cell><Data ss:Type="String">OK</Data></Cell></Row><Row ss:Height="12.8409"><Cell><Data ss:Type="String">ENSG00000225996</Data></Cell><Cell><Data ss:Type="Number">-0</Data></Cell><Cell><Data ss:Type="Number">-0</Data></Cell><Cell><Data ss:Type="String">Q8WYY2_HUMAN</Data></Cell><Cell><Data ss:Type="String">AL356356.1</Data></Cell><Cell><Data ss:Type="Number">-0</Data></Cell><Cell><Data ss:Type="String">chr1:150521896-150524367</Data></Cell><Cell><Data ss:Type="Number">-0</Data></Cell><Cell><Data ss:Type="Number">-0</Data></Cell><Cell><Data ss:Type="Number">-0</Data></Cell><Cell><Data ss:Type="Number">-0</Data></Cell><Cell><Data ss:Type="Number">-0</Data></Cell><Cell><Data ss:Type="String">LOWDATA</Data></Cell></Row><Row ss:Height="12.8409"><Cell><Data ss:Type="String">ENSG00000163154</Data></Cell><Cell><Data ss:Type="Number">-0</Data></Cell><Cell><Data ss:Type="Number">-0</Data></Cell><Cell><Data ss:Type="String">TP8L2_HUMAN</Data></Cell><Cell><Data ss:Type="String">TNFAIP8L2</Data></Cell><Cell><Data ss:Type="Number">-0</Data></Cell><Cell><Data ss:Type="String">chr1:151129104-151132225</Data></Cell><Cell><Data ss:Type="Number">-0</Data></Cell><Cell><Data ss:Type="Number">-0</Data></Cell><Cell><Data ss:Type="Number">-0</Data></Cell><Cell><Data ss:Type="Number">-0</Data></Cell><Cell><Data ss:Type="Number">-0</Data></Cell><Cell><Data ss:Type="String">OK</Data></Cell></Row><Row ss:Height="12.8409"><Cell><Data ss:Type="String">ENSG00000143443</Data></Cell><Cell><Data ss:Type="Number">-0</Data></Cell><Cell><Data ss:Type="Number">-0</Data></Cell><Cell><Data ss:Type="String">CA056_HUMAN</Data></Cell><Cell><Data ss:Type="String">C1orf56</Data></Cell><Cell><Data ss:Type="Number">-0</Data></Cell><Cell><Data ss:Type="String">chr1:151020215-151024462</Data></Cell><Cell><Data ss:Type="Number">-0</Data></Cell><Cell><Data ss:Type="Number">-0</Data></Cell><Cell><Data ss:Type="Number">-0</Data></Cell><Cell><Data ss:Type="Number">-0</Data></Cell><Cell><Data ss:Type="Number">-0</Data></Cell><Cell><Data ss:Type="String">OK</Data></Cell></Row><Row ss:Height="12.8409"><Cell><Data ss:Type="String">ENSG00000163157</Data></Cell><Cell><Data ss:Type="Number">-0</Data></Cell><Cell><Data ss:Type="Number">-0</Data></Cell><Cell><Data ss:Type="String">TMOD4_HUMAN</Data></Cell><Cell><Data ss:Type="String">TMOD4</Data></Cell><Cell><Data ss:Type="Number">-0</Data></Cell><Cell><Data ss:Type="String">chr1:151142461-151148492</Data></Cell><Cell><Data ss:Type="Number">-0</Data></Cell><Cell><Data ss:Type="Number">-0</Data></Cell><Cell><Data ss:Type="Number">-0</Data></Cell><Cell><Data ss:Type="Number">-0</Data></Cell><Cell><Data ss:Type="Number">-0</Data></Cell><Cell><Data ss:Type="String">OK</Data></Cell></Row><Row ss:Height="12.8409"><Cell><Data ss:Type="String">ENSG00000178796</Data></Cell><Cell><Data ss:Type="Number">-0</Data></Cell><Cell><Data ss:Type="Number">-0</Data></Cell><Cell><Data ss:Type="String">RIAD1_HUMAN</Data></Cell><Cell><Data ss:Type="String">RIIAD1</Data></Cell><Cell><Data ss:Type="Number">-0</Data></Cell><Cell><Data ss:Type="String">chr1:151682908-151702281</Data></Cell><Cell><Data ss:Type="Number">-0</Data></Cell><Cell><Data ss:Type="Number">-0</Data></Cell><Cell><Data ss:Type="Number">-0</Data></Cell><Cell><Data ss:Type="Number">-0</Data></Cell><Cell><Data ss:Type="Number">-0</Data></Cell><Cell><Data ss:Type="String">OK</Data></Cell></Row><Row ss:Height="12.8409"><Cell><Data ss:Type="String">ENSG00000213171</Data></Cell><Cell><Data ss:Type="Number">-0</Data></Cell><Cell><Data ss:Type="Number">-0</Data></Cell><Cell><Data ss:Type="String">LIGO4_HUMAN</Data></Cell><Cell><Data ss:Type="String">LINGO4</Data></Cell><Cell><Data ss:Type="Number">-0</Data></Cell><Cell><Data ss:Type="String">chr1:151772739-151778630</Data></Cell><Cell><Data ss:Type="Number">-0</Data></Cell><Cell><Data ss:Type="Number">-0</Data></Cell><Cell><Data ss:Type="Number">-0</Data></Cell><Cell><Data ss:Type="Number">-0</Data></Cell><Cell><Data ss:Type="Number">-0</Data></Cell><Cell><Data ss:Type="String">OK</Data></Cell></Row><Row ss:Height="12.8409"><Cell><Data ss:Type="String">ENSG00000215853</Data></Cell><Cell><Data ss:Type="Number">-0</Data></Cell><Cell><Data ss:Type="Number">-0</Data></Cell><Cell><Data ss:Type="String">RPTN_HUMAN</Data></Cell><Cell><Data ss:Type="String">RPTN</Data></Cell><Cell><Data ss:Type="Number">-0</Data></Cell><Cell><Data ss:Type="String">chr1:152126070-152131704</Data></Cell><Cell><Data ss:Type="Number">-0</Data></Cell><Cell><Data ss:Type="Number">-0</Data></Cell><Cell><Data ss:Type="Number">-0</Data></Cell><Cell><Data ss:Type="Number">-0</Data></Cell><Cell><Data ss:Type="Number">-0</Data></Cell><Cell><Data ss:Type="String">OK</Data></Cell></Row><Row ss:Height="12.8409"><Cell><Data ss:Type="String">ENSG00000182134</Data></Cell><Cell><Data ss:Type="Number">-0</Data></Cell><Cell><Data ss:Type="Number">-0</Data></Cell><Cell><Data ss:Type="String">TDRKH_HUMAN</Data></Cell><Cell><Data ss:Type="String">TDRKH</Data></Cell><Cell><Data ss:Type="Number">-0</Data></Cell><Cell><Data ss:Type="String">chr1:151742582-151763892</Data></Cell><Cell><Data ss:Type="Number">-0</Data></Cell><Cell><Data ss:Type="Number">-0</Data></Cell><Cell><Data ss:Type="Number">-0</Data></Cell><Cell><Data ss:Type="Number">-0</Data></Cell><Cell><Data ss:Type="Number">-0</Data></Cell><Cell><Data ss:Type="String">OK</Data></Cell></Row><Row ss:Height="12.8409"><Cell><Data ss:Type="String">ENSG00000143450</Data></Cell><Cell><Data ss:Type="Number">-0</Data></Cell><Cell><Data ss:Type="Number">-0</Data></Cell><Cell><Data ss:Type="String">OAZ3_HUMAN</Data></Cell><Cell><Data ss:Type="String">OAZ3</Data></Cell><Cell><Data ss:Type="Number">-0</Data></Cell><Cell><Data ss:Type="String">chr1:151735444-151743808</Data></Cell><Cell><Data ss:Type="Number">-0</Data></Cell><Cell><Data ss:Type="Number">-0</Data></Cell><Cell><Data ss:Type="Number">-0</Data></Cell><Cell><Data ss:Type="Number">-0</Data></Cell><Cell><Data ss:Type="Number">-0</Data></Cell><Cell><Data ss:Type="String">OK</Data></Cell></Row><Row ss:Index="236" ss:Height="12.8409"><Cell><Data ss:Type="String">ENSG00000143536</Data></Cell><Cell><Data ss:Type="Number">-0</Data></Cell><Cell><Data ss:Type="Number">-0</Data></Cell><Cell><Data ss:Type="String">CRNN_HUMAN</Data></Cell><Cell><Data ss:Type="String">CRNN</Data></Cell><Cell><Data ss:Type="Number">-0</Data></Cell><Cell><Data ss:Type="String">chr1:152381718-152386739</Data></Cell><Cell><Data ss:Type="Number">-0</Data></Cell><Cell><Data ss:Type="Number">-0</Data></Cell><Cell><Data ss:Type="Number">-0</Data></Cell><Cell><Data ss:Type="Number">-0</Data></Cell><Cell><Data ss:Type="Number">-0</Data></Cell><Cell><Data ss:Type="String">OK</Data></Cell></Row><Row ss:Height="12.8409"><Cell><Data ss:Type="String">ENSG00000186207</Data></Cell><Cell><Data ss:Type="Number">-0</Data></Cell><Cell><Data ss:Type="Number">-0</Data></Cell><Cell><Data ss:Type="String">LCE5A_HUMAN</Data></Cell><Cell><Data ss:Type="String">LCE5A</Data></Cell><Cell><Data ss:Type="Number">-0</Data></Cell><Cell><Data ss:Type="String">chr1:152483319-152484653</Data></Cell><Cell><Data ss:Type="Number">-0</Data></Cell><Cell><Data ss:Type="Number">-0</Data></Cell><Cell><Data ss:Type="Number">-0</Data></Cell><Cell><Data ss:Type="Number">-0</Data></Cell><Cell><Data ss:Type="Number">-0</Data></Cell><Cell><Data ss:Type="String">OK</Data></Cell></Row><Row ss:Height="12.8409"><Cell><Data ss:Type="String">ENSG00000169509</Data></Cell><Cell><Data ss:Type="Number">-0</Data></Cell><Cell><Data ss:Type="Number">-0</Data></Cell><Cell><Data ss:Type="String">CRCT1_HUMAN</Data></Cell><Cell><Data ss:Type="String">CRCT1</Data></Cell><Cell><Data ss:Type="Number">-0</Data></Cell><Cell><Data ss:Type="String">chr1:152486977-152488486</Data></Cell><Cell><Data ss:Type="Number">-0</Data></Cell><Cell><Data ss:Type="Number">-0</Data></Cell><Cell><Data ss:Type="Number">-0</Data></Cell><Cell><Data ss:Type="Number">-0</Data></Cell><Cell><Data ss:Type="Number">-0</Data></Cell><Cell><Data ss:Type="String">OK</Data></Cell></Row><Row ss:Height="12.8409"><Cell><Data ss:Type="String">ENSG00000185966</Data></Cell><Cell><Data ss:Type="Number">-0</Data></Cell><Cell><Data ss:Type="Number">-0</Data></Cell><Cell><Data ss:Type="String">LCE3E_HUMAN</Data></Cell><Cell><Data ss:Type="String">LCE3E</Data></Cell><Cell><Data ss:Type="Number">-0</Data></Cell><Cell><Data ss:Type="String">chr1:152538129-152539248</Data></Cell><Cell><Data ss:Type="Number">-0</Data></Cell><Cell><Data ss:Type="Number">-0</Data></Cell><Cell><Data ss:Type="Number">-0</Data></Cell><Cell><Data ss:Type="Number">-0</Data></Cell><Cell><Data ss:Type="Number">-0</Data></Cell><Cell><Data ss:Type="String">OK</Data></Cell></Row><Row ss:Height="12.8409"><Cell><Data ss:Type="String">ENSG00000163202</Data></Cell><Cell><Data ss:Type="Number">-0</Data></Cell><Cell><Data ss:Type="Number">-0</Data></Cell><Cell><Data ss:Type="String">LCE3D_HUMAN</Data></Cell><Cell><Data ss:Type="String">LCE3D</Data></Cell><Cell><Data ss:Type="Number">-0</Data></Cell><Cell><Data ss:Type="String">chr1:152551856-152552980</Data></Cell><Cell><Data ss:Type="Number">-0</Data></Cell><Cell><Data ss:Type="Number">-0</Data></Cell><Cell><Data ss:Type="Number">-0</Data></Cell><Cell><Data ss:Type="Number">-0</Data></Cell><Cell><Data ss:Type="Number">-0</Data></Cell><Cell><Data ss:Type="String">OK</Data></Cell></Row><Row ss:Height="12.8409"><Cell><Data ss:Type="String">ENSG00000244057</Data></Cell><Cell><Data ss:Type="Number">-0</Data></Cell><Cell><Data ss:Type="Number">-0</Data></Cell><Cell><Data ss:Type="String">LCE3C_HUMAN</Data></Cell><Cell><Data ss:Type="String">LCE3C</Data></Cell><Cell><Data ss:Type="Number">-0</Data></Cell><Cell><Data ss:Type="String">chr1:152573137-152573562</Data></Cell><Cell><Data ss:Type="Number">-0</Data></Cell><Cell><Data ss:Type="Number">-0</Data></Cell><Cell><Data ss:Type="Number">-0</Data></Cell><Cell><Data ss:Type="Number">-0</Data></Cell><Cell><Data ss:Type="Number">-0</Data></Cell><Cell><Data ss:Type="String">OK</Data></Cell></Row><Row ss:Height="12.8409"><Cell><Data ss:Type="String">ENSG00000187238</Data></Cell><Cell><Data ss:Type="Number">-0</Data></Cell><Cell><Data ss:Type="Number">-0</Data></Cell><Cell><Data ss:Type="String">LCE3B_HUMAN</Data></Cell><Cell><Data ss:Type="String">LCE3B</Data></Cell><Cell><Data ss:Type="Number">-0</Data></Cell><Cell><Data ss:Type="String">chr1:152586286-152586574</Data></Cell><Cell><Data ss:Type="Number">-0</Data></Cell><Cell><Data ss:Type="Number">-0</Data></Cell><Cell><Data ss:Type="Number">-0</Data></Cell><Cell><Data ss:Type="Number">-0</Data></Cell><Cell><Data ss:Type="Number">-0</Data></Cell><Cell><Data ss:Type="String">OK</Data></Cell></Row><Row ss:Height="12.8409"><Cell><Data ss:Type="String">ENSG00000185962</Data></Cell><Cell><Data ss:Type="Number">-0</Data></Cell><Cell><Data ss:Type="Number">-0</Data></Cell><Cell><Data ss:Type="String">LCE3A_HUMAN</Data></Cell><Cell><Data ss:Type="String">LCE3A</Data></Cell><Cell><Data ss:Type="Number">-0</Data></Cell><Cell><Data ss:Type="String">chr1:152595309-152595579</Data></Cell><Cell><Data ss:Type="Number">-0</Data></Cell><Cell><Data ss:Type="Number">-0</Data></Cell><Cell><Data ss:Type="Number">-0</Data></Cell><Cell><Data ss:Type="Number">-0</Data></Cell><Cell><Data ss:Type="Number">-0</Data></Cell><Cell><Data ss:Type="String">OK</Data></Cell></Row><Row ss:Height="12.8409"><Cell><Data ss:Type="String">ENSG00000187223</Data></Cell><Cell><Data ss:Type="Number">-0</Data></Cell><Cell><Data ss:Type="Number">-0</Data></Cell><Cell><Data ss:Type="String">LCE2D_HUMAN</Data></Cell><Cell><Data ss:Type="String">LCE2D</Data></Cell><Cell><Data ss:Type="Number">-0</Data></Cell><Cell><Data ss:Type="String">chr1:152635871-152637135</Data></Cell><Cell><Data ss:Type="Number">-0</Data></Cell><Cell><Data ss:Type="Number">-0</Data></Cell><Cell><Data ss:Type="Number">-0</Data></Cell><Cell><Data ss:Type="Number">-0</Data></Cell><Cell><Data ss:Type="Number">-0</Data></Cell><Cell><Data ss:Type="String">OK</Data></Cell></Row><Row ss:Height="12.8409"><Cell><Data ss:Type="String">ENSG00000187180</Data></Cell><Cell><Data ss:Type="Number">-0</Data></Cell><Cell><Data ss:Type="Number">-0</Data></Cell><Cell><Data ss:Type="String">LCE2C_HUMAN</Data></Cell><Cell><Data ss:Type="String">LCE2C</Data></Cell><Cell><Data ss:Type="Number">-0</Data></Cell><Cell><Data ss:Type="String">chr1:152647770-152649050</Data></Cell><Cell><Data ss:Type="Number">-0</Data></Cell><Cell><Data ss:Type="Number">-0</Data></Cell><Cell><Data ss:Type="Number">-0</Data></Cell><Cell><Data ss:Type="Number">-0</Data></Cell><Cell><Data ss:Type="Number">-0</Data></Cell><Cell><Data ss:Type="String">OK</Data></Cell></Row><Row ss:Height="12.8409"><Cell><Data ss:Type="String">ENSG00000159455</Data></Cell><Cell><Data ss:Type="Number">-0</Data></Cell><Cell><Data ss:Type="Number">-0</Data></Cell><Cell><Data ss:Type="String">LCE2B_HUMAN</Data></Cell><Cell><Data ss:Type="String">LCE2B</Data></Cell><Cell><Data ss:Type="Number">-0</Data></Cell><Cell><Data ss:Type="String">chr1:152647770-152659877</Data></Cell><Cell><Data ss:Type="Number">-0</Data></Cell><Cell><Data ss:Type="Number">-0</Data></Cell><Cell><Data ss:Type="Number">-0</Data></Cell><Cell><Data ss:Type="Number">-0</Data></Cell><Cell><Data ss:Type="Number">-0</Data></Cell><Cell><Data ss:Type="String">OK</Data></Cell></Row><Row ss:Index="247" ss:Height="12.8409"><Cell><Data ss:Type="String">ENSG00000187173</Data></Cell><Cell><Data ss:Type="Number">-0</Data></Cell><Cell><Data ss:Type="Number">-0</Data></Cell><Cell><Data ss:Type="String">LCE2A_HUMAN</Data></Cell><Cell><Data ss:Type="String">LCE2A</Data></Cell><Cell><Data ss:Type="Number">-0</Data></Cell><Cell><Data ss:Type="String">chr1:152670839-152671918</Data></Cell><Cell><Data ss:Type="Number">-0</Data></Cell><Cell><Data ss:Type="Number">-0</Data></Cell><Cell><Data ss:Type="Number">-0</Data></Cell><Cell><Data ss:Type="Number">-0</Data></Cell><Cell><Data ss:Type="Number">-0</Data></Cell><Cell><Data ss:Type="String">OK</Data></Cell></Row><Row ss:Height="12.8409"><Cell><Data ss:Type="String">ENSG00000187170</Data></Cell><Cell><Data ss:Type="Number">-0</Data></Cell><Cell><Data ss:Type="Number">-0</Data></Cell><Cell><Data ss:Type="String">LCE4A_HUMAN</Data></Cell><Cell><Data ss:Type="String">LCE4A</Data></Cell><Cell><Data ss:Type="Number">-0</Data></Cell><Cell><Data ss:Type="String">chr1:152680635-152681967</Data></Cell><Cell><Data ss:Type="Number">-0</Data></Cell><Cell><Data ss:Type="Number">-0</Data></Cell><Cell><Data ss:Type="Number">-0</Data></Cell><Cell><Data ss:Type="Number">-0</Data></Cell><Cell><Data ss:Type="Number">-0</Data></Cell><Cell><Data ss:Type="String">OK</Data></Cell></Row><Row ss:Height="12.8409"><Cell><Data ss:Type="String">ENSG00000198854</Data></Cell><Cell><Data ss:Type="Number">-0</Data></Cell><Cell><Data ss:Type="Number">-0</Data></Cell><Cell><Data ss:Type="String">XP32_HUMAN</Data></Cell><Cell><Data ss:Type="String">C1orf68</Data></Cell><Cell><Data ss:Type="Number">-0</Data></Cell><Cell><Data ss:Type="String">chr1:152691081-152692946</Data></Cell><Cell><Data ss:Type="Number">-0</Data></Cell><Cell><Data ss:Type="Number">-0</Data></Cell><Cell><Data ss:Type="Number">-0</Data></Cell><Cell><Data ss:Type="Number">-0</Data></Cell><Cell><Data ss:Type="Number">-0</Data></Cell><Cell><Data ss:Type="String">OK</Data></Cell></Row><Row ss:Height="12.8409"><Cell><Data ss:Type="String">ENSG00000203786</Data></Cell><Cell><Data ss:Type="Number">-0</Data></Cell><Cell><Data ss:Type="Number">-0</Data></Cell><Cell><Data ss:Type="String">KPRP_HUMAN</Data></Cell><Cell><Data ss:Type="String">KPRP</Data></Cell><Cell><Data ss:Type="Number">-0</Data></Cell><Cell><Data ss:Type="String">chr1:152730505-152734529</Data></Cell><Cell><Data ss:Type="Number">-0</Data></Cell><Cell><Data ss:Type="Number">-0</Data></Cell><Cell><Data ss:Type="Number">-0</Data></Cell><Cell><Data ss:Type="Number">-0</Data></Cell><Cell><Data ss:Type="Number">-0</Data></Cell><Cell><Data ss:Type="String">OK</Data></Cell></Row><Row ss:Height="12.8409"><Cell><Data ss:Type="String">ENSG00000240386</Data></Cell><Cell><Data ss:Type="Number">-0</Data></Cell><Cell><Data ss:Type="Number">-0</Data></Cell><Cell><Data ss:Type="String">LCE1F_HUMAN</Data></Cell><Cell><Data ss:Type="String">LCE1F</Data></Cell><Cell><Data ss:Type="Number">-0</Data></Cell><Cell><Data ss:Type="String">chr1:152748847-152749445</Data></Cell><Cell><Data ss:Type="Number">-0</Data></Cell><Cell><Data ss:Type="Number">-0</Data></Cell><Cell><Data ss:Type="Number">-0</Data></Cell><Cell><Data ss:Type="Number">-0</Data></Cell><Cell><Data ss:Type="Number">-0</Data></Cell><Cell><Data ss:Type="String">OK</Data></Cell></Row><Row ss:Height="12.8409"><Cell><Data ss:Type="String">ENSG00000186226</Data></Cell><Cell><Data ss:Type="Number">-0</Data></Cell><Cell><Data ss:Type="Number">-0</Data></Cell><Cell><Data ss:Type="String">LCE1E_HUMAN</Data></Cell><Cell><Data ss:Type="String">LCE1E</Data></Cell><Cell><Data ss:Type="Number">-0</Data></Cell><Cell><Data ss:Type="String">chr1:152758689-152760902</Data></Cell><Cell><Data ss:Type="Number">-0</Data></Cell><Cell><Data ss:Type="Number">-0</Data></Cell><Cell><Data ss:Type="Number">-0</Data></Cell><Cell><Data ss:Type="Number">-0</Data></Cell><Cell><Data ss:Type="Number">-0</Data></Cell><Cell><Data ss:Type="String">OK</Data></Cell></Row><Row ss:Height="12.8409"><Cell><Data ss:Type="String">ENSG00000172155</Data></Cell><Cell><Data ss:Type="Number">-0</Data></Cell><Cell><Data ss:Type="Number">-0</Data></Cell><Cell><Data ss:Type="String">LCE1D_HUMAN</Data></Cell><Cell><Data ss:Type="String">LCE1D</Data></Cell><Cell><Data ss:Type="Number">-0</Data></Cell><Cell><Data ss:Type="String">chr1:152769226-152770657</Data></Cell><Cell><Data ss:Type="Number">-0</Data></Cell><Cell><Data ss:Type="Number">-0</Data></Cell><Cell><Data ss:Type="Number">-0</Data></Cell><Cell><Data ss:Type="Number">-0</Data></Cell><Cell><Data ss:Type="Number">-0</Data></Cell><Cell><Data ss:Type="String">OK</Data></Cell></Row><Row ss:Height="12.8409"><Cell><Data ss:Type="String">ENSG00000197084</Data></Cell><Cell><Data ss:Type="Number">-0</Data></Cell><Cell><Data ss:Type="Number">-0</Data></Cell><Cell><Data ss:Type="String">LCE1C_HUMAN</Data></Cell><Cell><Data ss:Type="String">LCE1C</Data></Cell><Cell><Data ss:Type="Number">-0</Data></Cell><Cell><Data ss:Type="String">chr1:152777310-152779107</Data></Cell><Cell><Data ss:Type="Number">-0</Data></Cell><Cell><Data ss:Type="Number">-0</Data></Cell><Cell><Data ss:Type="Number">-0</Data></Cell><Cell><Data ss:Type="Number">-0</Data></Cell><Cell><Data ss:Type="Number">-0</Data></Cell><Cell><Data ss:Type="String">OK</Data></Cell></Row><Row ss:Height="12.8409"><Cell><Data ss:Type="String">ENSG00000196734</Data></Cell><Cell><Data ss:Type="Number">-0</Data></Cell><Cell><Data ss:Type="Number">-0</Data></Cell><Cell><Data ss:Type="String">LCE1B_HUMAN</Data></Cell><Cell><Data ss:Type="String">LCE1B</Data></Cell><Cell><Data ss:Type="Number">-0</Data></Cell><Cell><Data ss:Type="String">chr1:152784446-152785585</Data></Cell><Cell><Data ss:Type="Number">-0</Data></Cell><Cell><Data ss:Type="Number">-0</Data></Cell><Cell><Data ss:Type="Number">-0</Data></Cell><Cell><Data ss:Type="Number">-0</Data></Cell><Cell><Data ss:Type="Number">-0</Data></Cell><Cell><Data ss:Type="String">OK</Data></Cell></Row><Row ss:Height="12.8409"><Cell><Data ss:Type="String">ENSG00000235942</Data></Cell><Cell><Data ss:Type="Number">-0</Data></Cell><Cell><Data ss:Type="Number">-0</Data></Cell><Cell><Data ss:Type="String">LCE6A_HUMAN</Data></Cell><Cell><Data ss:Type="String">LCE6A</Data></Cell><Cell><Data ss:Type="Number">-0</Data></Cell><Cell><Data ss:Type="String">chr1:152815343-152816459</Data></Cell><Cell><Data ss:Type="Number">-0</Data></Cell><Cell><Data ss:Type="Number">-0</Data></Cell><Cell><Data ss:Type="Number">-0</Data></Cell><Cell><Data ss:Type="Number">-0</Data></Cell><Cell><Data ss:Type="Number">-0</Data></Cell><Cell><Data ss:Type="String">OK</Data></Cell></Row><Row ss:Index="257" ss:Height="12.8409"><Cell><Data ss:Type="String">ENSG00000163206</Data></Cell><Cell><Data ss:Type="Number">-0</Data></Cell><Cell><Data ss:Type="Number">-0</Data></Cell><Cell><Data ss:Type="String">MCSP_HUMAN</Data></Cell><Cell><Data ss:Type="String">SMCP</Data></Cell><Cell><Data ss:Type="Number">-0</Data></Cell><Cell><Data ss:Type="String">chr1:152850792-152857523</Data></Cell><Cell><Data ss:Type="Number">-0</Data></Cell><Cell><Data ss:Type="Number">-0</Data></Cell><Cell><Data ss:Type="Number">-0</Data></Cell><Cell><Data ss:Type="Number">-0</Data></Cell><Cell><Data ss:Type="Number">-0</Data></Cell><Cell><Data ss:Type="String">OK</Data></Cell></Row><Row ss:Height="12.8409"><Cell><Data ss:Type="String">ENSG00000163207</Data></Cell><Cell><Data ss:Type="Number">-0</Data></Cell><Cell><Data ss:Type="Number">-0</Data></Cell><Cell><Data ss:Type="String">INVO_HUMAN</Data></Cell><Cell><Data ss:Type="String">IVL</Data></Cell><Cell><Data ss:Type="Number">-0</Data></Cell><Cell><Data ss:Type="String">chr1:152881020-152884362</Data></Cell><Cell><Data ss:Type="Number">-0</Data></Cell><Cell><Data ss:Type="Number">-0</Data></Cell><Cell><Data ss:Type="Number">-0</Data></Cell><Cell><Data ss:Type="Number">-0</Data></Cell><Cell><Data ss:Type="Number">-0</Data></Cell><Cell><Data ss:Type="String">OK</Data></Cell></Row><Row ss:Height="12.8409"><Cell><Data ss:Type="String">ENSG00000186844</Data></Cell><Cell><Data ss:Type="Number">-0</Data></Cell><Cell><Data ss:Type="Number">-0</Data></Cell><Cell><Data ss:Type="String">LCE1A_HUMAN</Data></Cell><Cell><Data ss:Type="String">LCE1A</Data></Cell><Cell><Data ss:Type="Number">-0</Data></Cell><Cell><Data ss:Type="String">chr1:152798522-152800665</Data></Cell><Cell><Data ss:Type="Number">-0</Data></Cell><Cell><Data ss:Type="Number">-0</Data></Cell><Cell><Data ss:Type="Number">-0</Data></Cell><Cell><Data ss:Type="Number">-0</Data></Cell><Cell><Data ss:Type="Number">-0</Data></Cell><Cell><Data ss:Type="String">OK</Data></Cell></Row><Row ss:Height="12.8409"><Cell><Data ss:Type="String">ENSG00000184148</Data></Cell><Cell><Data ss:Type="Number">-0</Data></Cell><Cell><Data ss:Type="Number">-0</Data></Cell><Cell><Data ss:Type="String">SPRR4_HUMAN</Data></Cell><Cell><Data ss:Type="String">SPRR4</Data></Cell><Cell><Data ss:Type="Number">-0</Data></Cell><Cell><Data ss:Type="String">chr1:152943141-152945050</Data></Cell><Cell><Data ss:Type="Number">-0</Data></Cell><Cell><Data ss:Type="Number">-0</Data></Cell><Cell><Data ss:Type="Number">-0</Data></Cell><Cell><Data ss:Type="Number">-0</Data></Cell><Cell><Data ss:Type="Number">-0</Data></Cell><Cell><Data ss:Type="String">OK</Data></Cell></Row><Row ss:Height="12.8409"><Cell><Data ss:Type="String">ENSG00000169474</Data></Cell><Cell><Data ss:Type="Number">-0</Data></Cell><Cell><Data ss:Type="Number">-0</Data></Cell><Cell><Data ss:Type="String">SPR1A_HUMAN</Data></Cell><Cell><Data ss:Type="String">SPRR1A</Data></Cell><Cell><Data ss:Type="Number">-0</Data></Cell><Cell><Data ss:Type="String">chr1:152956556-152958289</Data></Cell><Cell><Data ss:Type="Number">-0</Data></Cell><Cell><Data ss:Type="Number">-0</Data></Cell><Cell><Data ss:Type="Number">-0</Data></Cell><Cell><Data ss:Type="Number">-0</Data></Cell><Cell><Data ss:Type="Number">-0</Data></Cell><Cell><Data ss:Type="String">OK</Data></Cell></Row><Row ss:Height="12.8409"><Cell><Data ss:Type="String">ENSG00000163209</Data></Cell><Cell><Data ss:Type="Number">-0</Data></Cell><Cell><Data ss:Type="Number">-0</Data></Cell><Cell><Data ss:Type="String">SPRR3_HUMAN</Data></Cell><Cell><Data ss:Type="String">SPRR3</Data></Cell><Cell><Data ss:Type="Number">-0</Data></Cell><Cell><Data ss:Type="String">chr1:152974222-152976332</Data></Cell><Cell><Data ss:Type="Number">-0</Data></Cell><Cell><Data ss:Type="Number">-0</Data></Cell><Cell><Data ss:Type="Number">-0</Data></Cell><Cell><Data ss:Type="Number">-0</Data></Cell><Cell><Data ss:Type="Number">-0</Data></Cell><Cell><Data ss:Type="String">OK</Data></Cell></Row><Row ss:Height="12.8409"><Cell><Data ss:Type="String">ENSG00000169469</Data></Cell><Cell><Data ss:Type="Number">-0</Data></Cell><Cell><Data ss:Type="Number">-0</Data></Cell><Cell><Data ss:Type="String">SPR1B_HUMAN</Data></Cell><Cell><Data ss:Type="String">SPRR1B</Data></Cell><Cell><Data ss:Type="Number">-0</Data></Cell><Cell><Data ss:Type="String">chr1:153003677-153005376</Data></Cell><Cell><Data ss:Type="Number">-0</Data></Cell><Cell><Data ss:Type="Number">-0</Data></Cell><Cell><Data ss:Type="Number">-0</Data></Cell><Cell><Data ss:Type="Number">-0</Data></Cell><Cell><Data ss:Type="Number">-0</Data></Cell><Cell><Data ss:Type="String">OK</Data></Cell></Row><Row ss:Height="12.8409"><Cell><Data ss:Type="String">ENSG00000163216</Data></Cell><Cell><Data ss:Type="Number">-0</Data></Cell><Cell><Data ss:Type="Number">-0</Data></Cell><Cell><Data ss:Type="String">SPR2D_HUMAN</Data></Cell><Cell><Data ss:Type="String">SPRR2D</Data></Cell><Cell><Data ss:Type="Number">-0</Data></Cell><Cell><Data ss:Type="String">chr1:153012200-153014407</Data></Cell><Cell><Data ss:Type="Number">-0</Data></Cell><Cell><Data ss:Type="Number">-0</Data></Cell><Cell><Data ss:Type="Number">-0</Data></Cell><Cell><Data ss:Type="Number">-0</Data></Cell><Cell><Data ss:Type="Number">-0</Data></Cell><Cell><Data ss:Type="String">OK</Data></Cell></Row><Row ss:Height="12.8409"><Cell><Data ss:Type="String">ENSG00000241794</Data></Cell><Cell><Data ss:Type="Number">-0</Data></Cell><Cell><Data ss:Type="Number">-0</Data></Cell><Cell><Data ss:Type="String">SPR2A_HUMAN</Data></Cell><Cell><Data ss:Type="String">SPRR2A</Data></Cell><Cell><Data ss:Type="Number">-0</Data></Cell><Cell><Data ss:Type="String">chr1:153028588-153030013</Data></Cell><Cell><Data ss:Type="Number">-0</Data></Cell><Cell><Data ss:Type="Number">-0</Data></Cell><Cell><Data ss:Type="Number">-0</Data></Cell><Cell><Data ss:Type="Number">-0</Data></Cell><Cell><Data ss:Type="Number">-0</Data></Cell><Cell><Data ss:Type="String">OK</Data></Cell></Row><Row ss:Height="12.8409"><Cell><Data ss:Type="String">ENSG00000196805</Data></Cell><Cell><Data ss:Type="Number">-0</Data></Cell><Cell><Data ss:Type="Number">-0</Data></Cell><Cell><Data ss:Type="String">SPR2B_HUMAN</Data></Cell><Cell><Data ss:Type="String">SPRR2B</Data></Cell><Cell><Data ss:Type="Number">-0</Data></Cell><Cell><Data ss:Type="String">chr1:153042703-153113927</Data></Cell><Cell><Data ss:Type="Number">-0</Data></Cell><Cell><Data ss:Type="Number">-0</Data></Cell><Cell><Data ss:Type="Number">-0</Data></Cell><Cell><Data ss:Type="Number">-0</Data></Cell><Cell><Data ss:Type="Number">-0</Data></Cell><Cell><Data ss:Type="String">OK</Data></Cell></Row><Row ss:Index="267" ss:Height="12.8409"><Cell><Data ss:Type="String">ENSG00000203785</Data></Cell><Cell><Data ss:Type="Number">-0</Data></Cell><Cell><Data ss:Type="Number">-0</Data></Cell><Cell><Data ss:Type="String">SPR2E_HUMAN</Data></Cell><Cell><Data ss:Type="String">SPRR2E</Data></Cell><Cell><Data ss:Type="Number">-0</Data></Cell><Cell><Data ss:Type="String">chr1:153065610-153078660</Data></Cell><Cell><Data ss:Type="Number">-0</Data></Cell><Cell><Data ss:Type="Number">-0</Data></Cell><Cell><Data ss:Type="Number">-0</Data></Cell><Cell><Data ss:Type="Number">-0</Data></Cell><Cell><Data ss:Type="Number">-0</Data></Cell><Cell><Data ss:Type="String">OK</Data></Cell></Row><Row ss:Height="12.8409"><Cell><Data ss:Type="String">ENSG00000244094</Data></Cell><Cell><Data ss:Type="Number">-0</Data></Cell><Cell><Data ss:Type="Number">-0</Data></Cell><Cell><Data ss:Type="String">SPR2F_HUMAN</Data></Cell><Cell><Data ss:Type="String">SPRR2F</Data></Cell><Cell><Data ss:Type="Number">-0</Data></Cell><Cell><Data ss:Type="String">chr1:153084589-153085991</Data></Cell><Cell><Data ss:Type="Number">-0</Data></Cell><Cell><Data ss:Type="Number">-0</Data></Cell><Cell><Data ss:Type="Number">-0</Data></Cell><Cell><Data ss:Type="Number">-0</Data></Cell><Cell><Data ss:Type="Number">-0</Data></Cell><Cell><Data ss:Type="String">OK</Data></Cell></Row><Row ss:Height="12.8409"><Cell><Data ss:Type="String">ENSG00000159516</Data></Cell><Cell><Data ss:Type="Number">-0</Data></Cell><Cell><Data ss:Type="Number">-0</Data></Cell><Cell><Data ss:Type="String">SPR2G_HUMAN</Data></Cell><Cell><Data ss:Type="String">SPRR2G</Data></Cell><Cell><Data ss:Type="Number">-0</Data></Cell><Cell><Data ss:Type="String">chr1:153112966-153123345</Data></Cell><Cell><Data ss:Type="Number">-0</Data></Cell><Cell><Data ss:Type="Number">-0</Data></Cell><Cell><Data ss:Type="Number">-0</Data></Cell><Cell><Data ss:Type="Number">-0</Data></Cell><Cell><Data ss:Type="Number">-0</Data></Cell><Cell><Data ss:Type="String">OK</Data></Cell></Row><Row ss:Height="12.8409"><Cell><Data ss:Type="String">ENSG00000203784</Data></Cell><Cell><Data ss:Type="Number">-0</Data></Cell><Cell><Data ss:Type="Number">-0</Data></Cell><Cell><Data ss:Type="String">LELP1_HUMAN</Data></Cell><Cell><Data ss:Type="String">LELP1</Data></Cell><Cell><Data ss:Type="Number">-0</Data></Cell><Cell><Data ss:Type="String">chr1:153175918-153177596</Data></Cell><Cell><Data ss:Type="Number">-0</Data></Cell><Cell><Data ss:Type="Number">-0</Data></Cell><Cell><Data ss:Type="Number">-0</Data></Cell><Cell><Data ss:Type="Number">-0</Data></Cell><Cell><Data ss:Type="Number">-0</Data></Cell><Cell><Data ss:Type="String">OK</Data></Cell></Row><Row ss:Height="12.8409"><Cell><Data ss:Type="String">ENSG00000203783</Data></Cell><Cell><Data ss:Type="Number">-0</Data></Cell><Cell><Data ss:Type="Number">-0</Data></Cell><Cell><Data ss:Type="String">PRR9_HUMAN</Data></Cell><Cell><Data ss:Type="String">PRR9</Data></Cell><Cell><Data ss:Type="Number">-0</Data></Cell><Cell><Data ss:Type="String">chr1:153190059-153191793</Data></Cell><Cell><Data ss:Type="Number">-0</Data></Cell><Cell><Data ss:Type="Number">-0</Data></Cell><Cell><Data ss:Type="Number">-0</Data></Cell><Cell><Data ss:Type="Number">-0</Data></Cell><Cell><Data ss:Type="Number">-0</Data></Cell><Cell><Data ss:Type="String">OK</Data></Cell></Row><Row ss:Height="12.8409"><Cell><Data ss:Type="String">ENSG00000203782</Data></Cell><Cell><Data ss:Type="Number">-0</Data></Cell><Cell><Data ss:Type="Number">-0</Data></Cell><Cell><Data ss:Type="String">LORI_HUMAN</Data></Cell><Cell><Data ss:Type="String">LOR</Data></Cell><Cell><Data ss:Type="Number">-0</Data></Cell><Cell><Data ss:Type="String">chr1:153232175-153234598</Data></Cell><Cell><Data ss:Type="Number">-0</Data></Cell><Cell><Data ss:Type="Number">-0</Data></Cell><Cell><Data ss:Type="Number">-0</Data></Cell><Cell><Data ss:Type="Number">-0</Data></Cell><Cell><Data ss:Type="Number">-0</Data></Cell><Cell><Data ss:Type="String">OK</Data></Cell></Row><Row ss:Height="12.8409"><Cell><Data ss:Type="String">ENSG00000159527</Data></Cell><Cell><Data ss:Type="Number">-0</Data></Cell><Cell><Data ss:Type="Number">-0</Data></Cell><Cell><Data ss:Type="String">PGRP3_HUMAN</Data></Cell><Cell><Data ss:Type="String">PGLYRP3</Data></Cell><Cell><Data ss:Type="Number">-0</Data></Cell><Cell><Data ss:Type="String">chr1:153270337-153283194</Data></Cell><Cell><Data ss:Type="Number">-0</Data></Cell><Cell><Data ss:Type="Number">-0</Data></Cell><Cell><Data ss:Type="Number">-0</Data></Cell><Cell><Data ss:Type="Number">-0</Data></Cell><Cell><Data ss:Type="Number">-0</Data></Cell><Cell><Data ss:Type="String">OK</Data></Cell></Row><Row ss:Height="12.8409"><Cell><Data ss:Type="String">ENSG00000163220</Data></Cell><Cell><Data ss:Type="Number">-0</Data></Cell><Cell><Data ss:Type="Number">-0</Data></Cell><Cell><Data ss:Type="String">S10A9_HUMAN</Data></Cell><Cell><Data ss:Type="String">S100A9</Data></Cell><Cell><Data ss:Type="Number">-0</Data></Cell><Cell><Data ss:Type="String">chr1:153330329-153333503</Data></Cell><Cell><Data ss:Type="Number">-0</Data></Cell><Cell><Data ss:Type="Number">-0</Data></Cell><Cell><Data ss:Type="Number">-0</Data></Cell><Cell><Data ss:Type="Number">-0</Data></Cell><Cell><Data ss:Type="Number">-0</Data></Cell><Cell><Data ss:Type="String">OK</Data></Cell></Row><Row ss:Height="12.8409"><Cell><Data ss:Type="String">ENSG00000163221</Data></Cell><Cell><Data ss:Type="Number">-0</Data></Cell><Cell><Data ss:Type="Number">-0</Data></Cell><Cell><Data ss:Type="String">S10AC_HUMAN</Data></Cell><Cell><Data ss:Type="String">S100A12</Data></Cell><Cell><Data ss:Type="Number">-0</Data></Cell><Cell><Data ss:Type="String">chr1:153346183-153348125</Data></Cell><Cell><Data ss:Type="Number">-0</Data></Cell><Cell><Data ss:Type="Number">-0</Data></Cell><Cell><Data ss:Type="Number">-0</Data></Cell><Cell><Data ss:Type="Number">-0</Data></Cell><Cell><Data ss:Type="Number">-0</Data></Cell><Cell><Data ss:Type="String">OK</Data></Cell></Row><Row ss:Height="12.8409"><Cell><Data ss:Type="String">ENSG00000197364</Data></Cell><Cell><Data ss:Type="Number">-0</Data></Cell><Cell><Data ss:Type="Number">-0</Data></Cell><Cell><Data ss:Type="String">S1A7B_HUMAN</Data></Cell><Cell><Data ss:Type="String">S100A7L2</Data></Cell><Cell><Data ss:Type="Number">-0</Data></Cell><Cell><Data ss:Type="String">chr1:153409470-153412503</Data></Cell><Cell><Data ss:Type="Number">-0</Data></Cell><Cell><Data ss:Type="Number">-0</Data></Cell><Cell><Data ss:Type="Number">-0</Data></Cell><Cell><Data ss:Type="Number">-0</Data></Cell><Cell><Data ss:Type="Number">-0</Data></Cell><Cell><Data ss:Type="String">OK</Data></Cell></Row><Row ss:Index="277" ss:Height="12.8409"><Cell><Data ss:Type="String">ENSG00000143556</Data></Cell><Cell><Data ss:Type="Number">-0</Data></Cell><Cell><Data ss:Type="Number">-0</Data></Cell><Cell><Data ss:Type="String">S10A7_HUMAN</Data></Cell><Cell><Data ss:Type="String">S100A7</Data></Cell><Cell><Data ss:Type="Number">-0</Data></Cell><Cell><Data ss:Type="String">chr1:153430219-153433177</Data></Cell><Cell><Data ss:Type="Number">-0</Data></Cell><Cell><Data ss:Type="Number">-0</Data></Cell><Cell><Data ss:Type="Number">-0</Data></Cell><Cell><Data ss:Type="Number">-0</Data></Cell><Cell><Data ss:Type="Number">-0</Data></Cell><Cell><Data ss:Type="String">OK</Data></Cell></Row><Row ss:Height="12.8409"><Cell><Data ss:Type="String">ENSG00000143631</Data></Cell><Cell><Data ss:Type="Number">-0</Data></Cell><Cell><Data ss:Type="Number">-0</Data></Cell><Cell><Data ss:Type="String">FILA_HUMAN</Data></Cell><Cell><Data ss:Type="String">FLG</Data></Cell><Cell><Data ss:Type="Number">-0</Data></Cell><Cell><Data ss:Type="String">chr1:152274650-152297679</Data></Cell><Cell><Data ss:Type="Number">-0</Data></Cell><Cell><Data ss:Type="Number">-0</Data></Cell><Cell><Data ss:Type="Number">-0</Data></Cell><Cell><Data ss:Type="Number">-0</Data></Cell><Cell><Data ss:Type="Number">-0</Data></Cell><Cell><Data ss:Type="String">OK</Data></Cell></Row><Row ss:Height="12.8409"><Cell><Data ss:Type="String">ENSG00000143520</Data></Cell><Cell><Data ss:Type="Number">-0</Data></Cell><Cell><Data ss:Type="Number">-0</Data></Cell><Cell><Data ss:Type="String">FILA2_HUMAN</Data></Cell><Cell><Data ss:Type="String">FLG2</Data></Cell><Cell><Data ss:Type="Number">-0</Data></Cell><Cell><Data ss:Type="String">chr1:152321212-152332482</Data></Cell><Cell><Data ss:Type="Number">-0</Data></Cell><Cell><Data ss:Type="Number">-0</Data></Cell><Cell><Data ss:Type="Number">-0</Data></Cell><Cell><Data ss:Type="Number">-0</Data></Cell><Cell><Data ss:Type="Number">-0</Data></Cell><Cell><Data ss:Type="String">OK</Data></Cell></Row><Row ss:Height="12.8409"><Cell><Data ss:Type="String">ENSG00000160678</Data></Cell><Cell><Data ss:Type="Number">-0</Data></Cell><Cell><Data ss:Type="Number">-0</Data></Cell><Cell><Data ss:Type="String">S10A1_HUMAN</Data></Cell><Cell><Data ss:Type="String">S100A1</Data></Cell><Cell><Data ss:Type="Number">-0</Data></Cell><Cell><Data ss:Type="String">chr1:153600401-153604513</Data></Cell><Cell><Data ss:Type="Number">-0</Data></Cell><Cell><Data ss:Type="Number">-0</Data></Cell><Cell><Data ss:Type="Number">-0</Data></Cell><Cell><Data ss:Type="Number">-0</Data></Cell><Cell><Data ss:Type="Number">-0</Data></Cell><Cell><Data ss:Type="String">OK</Data></Cell></Row><Row ss:Height="12.8409"><Cell><Data ss:Type="String">ENSG00000143578</Data></Cell><Cell><Data ss:Type="Number">-0</Data></Cell><Cell><Data ss:Type="Number">-0</Data></Cell><Cell><Data ss:Type="String">CR3L4_HUMAN</Data></Cell><Cell><Data ss:Type="String">CREB3L4</Data></Cell><Cell><Data ss:Type="Number">-0</Data></Cell><Cell><Data ss:Type="String">chr1:153940009-153946839</Data></Cell><Cell><Data ss:Type="Number">-0</Data></Cell><Cell><Data ss:Type="Number">-0</Data></Cell><Cell><Data ss:Type="Number">-0</Data></Cell><Cell><Data ss:Type="Number">-0</Data></Cell><Cell><Data ss:Type="Number">-0</Data></Cell><Cell><Data ss:Type="String">OK</Data></Cell></Row><Row ss:Height="12.8409"><Cell><Data ss:Type="String">ENSG00000163263</Data></Cell><Cell><Data ss:Type="Number">-0</Data></Cell><Cell><Data ss:Type="Number">-0</Data></Cell><Cell><Data ss:Type="String">CA189_HUMAN</Data></Cell><Cell><Data ss:Type="String">C1orf189</Data></Cell><Cell><Data ss:Type="Number">-0</Data></Cell><Cell><Data ss:Type="String">chr1:154171847-154178809</Data></Cell><Cell><Data ss:Type="Number">-0</Data></Cell><Cell><Data ss:Type="Number">-0</Data></Cell><Cell><Data ss:Type="Number">-0</Data></Cell><Cell><Data ss:Type="Number">-0</Data></Cell><Cell><Data ss:Type="Number">-0</Data></Cell><Cell><Data ss:Type="String">OK</Data></Cell></Row><Row ss:Height="12.8409"><Cell><Data ss:Type="String">ENSG00000232671</Data></Cell><Cell><Data ss:Type="Number">-0</Data></Cell><Cell><Data ss:Type="Number">-0</Data></Cell><Cell><Data ss:Type="String">A2A3Q1_HUMAN</Data></Cell><Cell><Data ss:Type="String">RP11-126K1.2.1</Data></Cell><Cell><Data ss:Type="Number">-0</Data></Cell><Cell><Data ss:Type="String">chr1:151252499-151254405</Data></Cell><Cell><Data ss:Type="Number">-0</Data></Cell><Cell><Data ss:Type="Number">-0</Data></Cell><Cell><Data ss:Type="Number">-0</Data></Cell><Cell><Data ss:Type="Number">-0</Data></Cell><Cell><Data ss:Type="Number">-0</Data></Cell><Cell><Data ss:Type="String">OK</Data></Cell></Row><Row ss:Height="12.8409"><Cell><Data ss:Type="String">ENSG00000169291</Data></Cell><Cell><Data ss:Type="Number">-0</Data></Cell><Cell><Data ss:Type="Number">-0</Data></Cell><Cell><Data ss:Type="String">SHE_HUMAN</Data></Cell><Cell><Data ss:Type="String">SHE</Data></Cell><Cell><Data ss:Type="Number">-0</Data></Cell><Cell><Data ss:Type="String">chr1:154442247-154474589</Data></Cell><Cell><Data ss:Type="Number">-0</Data></Cell><Cell><Data ss:Type="Number">-0</Data></Cell><Cell><Data ss:Type="Number">-0</Data></Cell><Cell><Data ss:Type="Number">-0</Data></Cell><Cell><Data ss:Type="Number">-0</Data></Cell><Cell><Data ss:Type="String">OK</Data></Cell></Row><Row ss:Height="12.8409"><Cell><Data ss:Type="String">ENSG00000163239</Data></Cell><Cell><Data ss:Type="Number">-0</Data></Cell><Cell><Data ss:Type="Number">-0</Data></Cell><Cell><Data ss:Type="String">TDR10_HUMAN</Data></Cell><Cell><Data ss:Type="String">TDRD10</Data></Cell><Cell><Data ss:Type="Number">-0</Data></Cell><Cell><Data ss:Type="String">chr1:154474694-154520623</Data></Cell><Cell><Data ss:Type="Number">-0</Data></Cell><Cell><Data ss:Type="Number">-0</Data></Cell><Cell><Data ss:Type="Number">-0</Data></Cell><Cell><Data ss:Type="Number">-0</Data></Cell><Cell><Data ss:Type="Number">-0</Data></Cell><Cell><Data ss:Type="String">OK</Data></Cell></Row><Row ss:Height="12.8409"><Cell><Data ss:Type="String">ENSG00000251246</Data></Cell><Cell><Data ss:Type="Number">-0</Data></Cell><Cell><Data ss:Type="Number">-0</Data></Cell><Cell><Data ss:Type="String">B4DXG7_HUMAN</Data></Cell><Cell><Data ss:Type="String">RP11-540D14.8.1</Data></Cell><Cell><Data ss:Type="Number">-0</Data></Cell><Cell><Data ss:Type="String">chr1:155036223-155059283</Data></Cell><Cell><Data ss:Type="Number">-0</Data></Cell><Cell><Data ss:Type="Number">-0</Data></Cell><Cell><Data ss:Type="Number">-0</Data></Cell><Cell><Data ss:Type="Number">-0</Data></Cell><Cell><Data ss:Type="Number">-0</Data></Cell><Cell><Data ss:Type="String">OK</Data></Cell></Row><Row ss:Height="12.8409"><Cell><Data ss:Type="String">ENSG00000163354</Data></Cell><Cell><Data ss:Type="Number">-0</Data></Cell><Cell><Data ss:Type="Number">-0</Data></Cell><Cell><Data ss:Type="String">DCST2_HUMAN</Data></Cell><Cell><Data ss:Type="String">DCST2</Data></Cell><Cell><Data ss:Type="Number">-0</Data></Cell><Cell><Data ss:Type="String">chr1:154990995-155006257</Data></Cell><Cell><Data ss:Type="Number">-0</Data></Cell><Cell><Data ss:Type="Number">-0</Data></Cell><Cell><Data ss:Type="Number">-0</Data></Cell><Cell><Data ss:Type="Number">-0</Data></Cell><Cell><Data ss:Type="Number">-0</Data></Cell><Cell><Data ss:Type="String">OK</Data></Cell></Row><Row ss:Index="288" ss:Height="12.8409"><Cell><Data ss:Type="String">ENSG00000163462</Data></Cell><Cell><Data ss:Type="Number">-0</Data></Cell><Cell><Data ss:Type="Number">-0</Data></Cell><Cell><Data ss:Type="String">TRI46_HUMAN</Data></Cell><Cell><Data ss:Type="String">TRIM46</Data></Cell><Cell><Data ss:Type="Number">-0</Data></Cell><Cell><Data ss:Type="String">chr1:155145872-155157447</Data></Cell><Cell><Data ss:Type="Number">-0</Data></Cell><Cell><Data ss:Type="Number">-0</Data></Cell><Cell><Data ss:Type="Number">-0</Data></Cell><Cell><Data ss:Type="Number">-0</Data></Cell><Cell><Data ss:Type="Number">-0</Data></Cell><Cell><Data ss:Type="String">OK</Data></Cell></Row><Row ss:Height="12.8409"><Cell><Data ss:Type="String">ENSG00000163357</Data></Cell><Cell><Data ss:Type="Number">-0</Data></Cell><Cell><Data ss:Type="Number">-0</Data></Cell><Cell><Data ss:Type="String">DCST1_HUMAN</Data></Cell><Cell><Data ss:Type="String">DCST1</Data></Cell><Cell><Data ss:Type="Number">-0</Data></Cell><Cell><Data ss:Type="String">chr1:155006299-155023406</Data></Cell><Cell><Data ss:Type="Number">-0</Data></Cell><Cell><Data ss:Type="Number">-0</Data></Cell><Cell><Data ss:Type="Number">-0</Data></Cell><Cell><Data ss:Type="Number">-0</Data></Cell><Cell><Data ss:Type="Number">-0</Data></Cell><Cell><Data ss:Type="String">OK</Data></Cell></Row><Row ss:Height="12.8409"><Cell><Data ss:Type="String">ENSG00000160753</Data></Cell><Cell><Data ss:Type="Number">-0</Data></Cell><Cell><Data ss:Type="Number">-0</Data></Cell><Cell><Data ss:Type="String">RUSC1_HUMAN</Data></Cell><Cell><Data ss:Type="String">RUSC1</Data></Cell><Cell><Data ss:Type="Number">-0</Data></Cell><Cell><Data ss:Type="String">chr1:155290686-155300905</Data></Cell><Cell><Data ss:Type="Number">-0</Data></Cell><Cell><Data ss:Type="Number">-0</Data></Cell><Cell><Data ss:Type="Number">-0</Data></Cell><Cell><Data ss:Type="Number">-0</Data></Cell><Cell><Data ss:Type="Number">-0</Data></Cell><Cell><Data ss:Type="String">OK</Data></Cell></Row><Row ss:Height="12.8409"><Cell><Data ss:Type="String">ENSG00000143627</Data></Cell><Cell><Data ss:Type="Number">-0</Data></Cell><Cell><Data ss:Type="Number">-0</Data></Cell><Cell><Data ss:Type="String">KPYR_HUMAN</Data></Cell><Cell><Data ss:Type="String">PKLR</Data></Cell><Cell><Data ss:Type="Number">-0</Data></Cell><Cell><Data ss:Type="String">chr1:155259085-155271225</Data></Cell><Cell><Data ss:Type="Number">-0</Data></Cell><Cell><Data ss:Type="Number">-0</Data></Cell><Cell><Data ss:Type="Number">-0</Data></Cell><Cell><Data ss:Type="Number">-0</Data></Cell><Cell><Data ss:Type="Number">-0</Data></Cell><Cell><Data ss:Type="String">OK</Data></Cell></Row><Row ss:Height="12.8409"><Cell><Data ss:Type="String">ENSG00000242252</Data></Cell><Cell><Data ss:Type="Number">-0</Data></Cell><Cell><Data ss:Type="Number">-0</Data></Cell><Cell><Data ss:Type="String">OSTCN_HUMAN</Data></Cell><Cell><Data ss:Type="String">BGLAP</Data></Cell><Cell><Data ss:Type="Number">-0</Data></Cell><Cell><Data ss:Type="String">chr1:156211752-156213112</Data></Cell><Cell><Data ss:Type="Number">-0</Data></Cell><Cell><Data ss:Type="Number">-0</Data></Cell><Cell><Data ss:Type="Number">-0</Data></Cell><Cell><Data ss:Type="Number">-0</Data></Cell><Cell><Data ss:Type="Number">-0</Data></Cell><Cell><Data ss:Type="String">OK</Data></Cell></Row><Row ss:Height="12.8409"><Cell><Data ss:Type="String">ENSG00000163472</Data></Cell><Cell><Data ss:Type="Number">-0</Data></Cell><Cell><Data ss:Type="Number">-0</Data></Cell><Cell><Data ss:Type="String">TMM79_HUMAN</Data></Cell><Cell><Data ss:Type="String">TMEM79</Data></Cell><Cell><Data ss:Type="Number">-0</Data></Cell><Cell><Data ss:Type="String">chr1:156252725-156262976</Data></Cell><Cell><Data ss:Type="Number">-0</Data></Cell><Cell><Data ss:Type="Number">-0</Data></Cell><Cell><Data ss:Type="Number">-0</Data></Cell><Cell><Data ss:Type="Number">-0</Data></Cell><Cell><Data ss:Type="Number">-0</Data></Cell><Cell><Data ss:Type="String">OK</Data></Cell></Row><Row ss:Height="12.8409"><Cell><Data ss:Type="String">ENSG00000163374</Data></Cell><Cell><Data ss:Type="Number">-0</Data></Cell><Cell><Data ss:Type="Number">-0</Data></Cell><Cell><Data ss:Type="String">YYAP1_HUMAN</Data></Cell><Cell><Data ss:Type="String">YY1AP1</Data></Cell><Cell><Data ss:Type="Number">-0</Data></Cell><Cell><Data ss:Type="String">chr1:155629236-155658791</Data></Cell><Cell><Data ss:Type="Number">-0</Data></Cell><Cell><Data ss:Type="Number">-0</Data></Cell><Cell><Data ss:Type="Number">-0</Data></Cell><Cell><Data ss:Type="Number">-0</Data></Cell><Cell><Data ss:Type="Number">-0</Data></Cell><Cell><Data ss:Type="String">FAIL</Data></Cell></Row><Row ss:Height="12.8409"><Cell><Data ss:Type="String">ENSG00000116580</Data></Cell><Cell><Data ss:Type="Number">-0</Data></Cell><Cell><Data ss:Type="Number">-0</Data></Cell><Cell><Data ss:Type="String">GON4L_HUMAN</Data></Cell><Cell><Data ss:Type="String">GON4L</Data></Cell><Cell><Data ss:Type="Number">-0</Data></Cell><Cell><Data ss:Type="String">chr1:155719507-155829191</Data></Cell><Cell><Data ss:Type="Number">-0</Data></Cell><Cell><Data ss:Type="Number">-0</Data></Cell><Cell><Data ss:Type="Number">-0</Data></Cell><Cell><Data ss:Type="Number">-0</Data></Cell><Cell><Data ss:Type="Number">-0</Data></Cell><Cell><Data ss:Type="String">FAIL</Data></Cell></Row><Row ss:Height="12.8409"><Cell><Data ss:Type="String">ENSG00000125459</Data></Cell><Cell><Data ss:Type="Number">-0</Data></Cell><Cell><Data ss:Type="Number">-0</Data></Cell><Cell><Data ss:Type="String">MSTO1_HUMAN</Data></Cell><Cell><Data ss:Type="String">MSTO1</Data></Cell><Cell><Data ss:Type="Number">-0</Data></Cell><Cell><Data ss:Type="String">chr1:155579978-155718153</Data></Cell><Cell><Data ss:Type="Number">-0</Data></Cell><Cell><Data ss:Type="Number">-0</Data></Cell><Cell><Data ss:Type="Number">-0</Data></Cell><Cell><Data ss:Type="Number">-0</Data></Cell><Cell><Data ss:Type="Number">-0</Data></Cell><Cell><Data ss:Type="String">FAIL</Data></Cell></Row><Row ss:Height="12.8409"><Cell><Data ss:Type="String">ENSG00000132676</Data></Cell><Cell><Data ss:Type="Number">-0</Data></Cell><Cell><Data ss:Type="Number">-0</Data></Cell><Cell><Data ss:Type="String">RT29_HUMAN</Data></Cell><Cell><Data ss:Type="String">DAP3</Data></Cell><Cell><Data ss:Type="Number">-0</Data></Cell><Cell><Data ss:Type="String">chr1:155657750-155708803</Data></Cell><Cell><Data ss:Type="Number">-0</Data></Cell><Cell><Data ss:Type="Number">-0</Data></Cell><Cell><Data ss:Type="Number">-0</Data></Cell><Cell><Data ss:Type="Number">-0</Data></Cell><Cell><Data ss:Type="Number">-0</Data></Cell><Cell><Data ss:Type="String">FAIL</Data></Cell></Row><Row ss:Index="298" ss:Height="12.8409"><Cell><Data ss:Type="String">ENSG00000163518</Data></Cell><Cell><Data ss:Type="Number">-0</Data></Cell><Cell><Data ss:Type="Number">-0</Data></Cell><Cell><Data ss:Type="String">FCRL4_HUMAN</Data></Cell><Cell><Data ss:Type="String">FCRL4</Data></Cell><Cell><Data ss:Type="Number">-0</Data></Cell><Cell><Data ss:Type="String">chr1:157543538-157567870</Data></Cell><Cell><Data ss:Type="Number">-0</Data></Cell><Cell><Data ss:Type="Number">-0</Data></Cell><Cell><Data ss:Type="Number">-0</Data></Cell><Cell><Data ss:Type="Number">-0</Data></Cell><Cell><Data ss:Type="Number">-0</Data></Cell><Cell><Data ss:Type="String">OK</Data></Cell></Row><Row ss:Height="12.8409"><Cell><Data ss:Type="String">ENSG00000163534</Data></Cell><Cell><Data ss:Type="Number">-0</Data></Cell><Cell><Data ss:Type="Number">-0</Data></Cell><Cell><Data ss:Type="String">FCRL1_HUMAN</Data></Cell><Cell><Data ss:Type="String">FCRL1</Data></Cell><Cell><Data ss:Type="Number">-0</Data></Cell><Cell><Data ss:Type="String">chr1:157764192-157789895</Data></Cell><Cell><Data ss:Type="Number">-0</Data></Cell><Cell><Data ss:Type="Number">-0</Data></Cell><Cell><Data ss:Type="Number">-0</Data></Cell><Cell><Data ss:Type="Number">-0</Data></Cell><Cell><Data ss:Type="Number">-0</Data></Cell><Cell><Data ss:Type="String">OK</Data></Cell></Row><Row ss:Height="12.8409"><Cell><Data ss:Type="String">ENSG00000073754</Data></Cell><Cell><Data ss:Type="Number">-0</Data></Cell><Cell><Data ss:Type="Number">-0</Data></Cell><Cell><Data ss:Type="String">CD5L_HUMAN</Data></Cell><Cell><Data ss:Type="String">CD5L</Data></Cell><Cell><Data ss:Type="Number">-0</Data></Cell><Cell><Data ss:Type="String">chr1:157800703-157868046</Data></Cell><Cell><Data ss:Type="Number">-0</Data></Cell><Cell><Data ss:Type="Number">-0</Data></Cell><Cell><Data ss:Type="Number">-0</Data></Cell><Cell><Data ss:Type="Number">-0</Data></Cell><Cell><Data ss:Type="Number">-0</Data></Cell><Cell><Data ss:Type="String">OK</Data></Cell></Row><Row ss:Height="12.8409"><Cell><Data ss:Type="String">ENSG00000158473</Data></Cell><Cell><Data ss:Type="Number">-0</Data></Cell><Cell><Data ss:Type="Number">-0</Data></Cell><Cell><Data ss:Type="String">CD1D_HUMAN</Data></Cell><Cell><Data ss:Type="String">CD1D</Data></Cell><Cell><Data ss:Type="Number">-0</Data></Cell><Cell><Data ss:Type="String">chr1:158149736-158154686</Data></Cell><Cell><Data ss:Type="Number">-0</Data></Cell><Cell><Data ss:Type="Number">-0</Data></Cell><Cell><Data ss:Type="Number">-0</Data></Cell><Cell><Data ss:Type="Number">-0</Data></Cell><Cell><Data ss:Type="Number">-0</Data></Cell><Cell><Data ss:Type="String">OK</Data></Cell></Row><Row ss:Height="12.8409"><Cell><Data ss:Type="String">ENSG00000158477</Data></Cell><Cell><Data ss:Type="Number">-0</Data></Cell><Cell><Data ss:Type="Number">-0</Data></Cell><Cell><Data ss:Type="String">CD1A_HUMAN</Data></Cell><Cell><Data ss:Type="String">CD1A</Data></Cell><Cell><Data ss:Type="Number">-0</Data></Cell><Cell><Data ss:Type="String">chr1:158223926-158228059</Data></Cell><Cell><Data ss:Type="Number">-0</Data></Cell><Cell><Data ss:Type="Number">-0</Data></Cell><Cell><Data ss:Type="Number">-0</Data></Cell><Cell><Data ss:Type="Number">-0</Data></Cell><Cell><Data ss:Type="Number">-0</Data></Cell><Cell><Data ss:Type="String">OK</Data></Cell></Row><Row ss:Height="12.8409"><Cell><Data ss:Type="String">ENSG00000158481</Data></Cell><Cell><Data ss:Type="Number">-0</Data></Cell><Cell><Data ss:Type="Number">-0</Data></Cell><Cell><Data ss:Type="String">CD1C_HUMAN</Data></Cell><Cell><Data ss:Type="String">CD1C</Data></Cell><Cell><Data ss:Type="Number">-0</Data></Cell><Cell><Data ss:Type="String">chr1:158259562-158264564</Data></Cell><Cell><Data ss:Type="Number">-0</Data></Cell><Cell><Data ss:Type="Number">-0</Data></Cell><Cell><Data ss:Type="Number">-0</Data></Cell><Cell><Data ss:Type="Number">-0</Data></Cell><Cell><Data ss:Type="Number">-0</Data></Cell><Cell><Data ss:Type="String">OK</Data></Cell></Row><Row ss:Height="12.8409"><Cell><Data ss:Type="String">ENSG00000158485</Data></Cell><Cell><Data ss:Type="Number">-0</Data></Cell><Cell><Data ss:Type="Number">-0</Data></Cell><Cell><Data ss:Type="String">CD1B_HUMAN</Data></Cell><Cell><Data ss:Type="String">CD1B</Data></Cell><Cell><Data ss:Type="Number">-0</Data></Cell><Cell><Data ss:Type="String">chr1:158297740-158301321</Data></Cell><Cell><Data ss:Type="Number">-0</Data></Cell><Cell><Data ss:Type="Number">-0</Data></Cell><Cell><Data ss:Type="Number">-0</Data></Cell><Cell><Data ss:Type="Number">-0</Data></Cell><Cell><Data ss:Type="Number">-0</Data></Cell><Cell><Data ss:Type="String">OK</Data></Cell></Row><Row ss:Height="12.8409"><Cell><Data ss:Type="String">ENSG00000186306</Data></Cell><Cell><Data ss:Type="Number">-0</Data></Cell><Cell><Data ss:Type="Number">-0</Data></Cell><Cell><Data ss:Type="String">O10T2_HUMAN</Data></Cell><Cell><Data ss:Type="String">OR10T2</Data></Cell><Cell><Data ss:Type="Number">-0</Data></Cell><Cell><Data ss:Type="String">chr1:158368311-158369256</Data></Cell><Cell><Data ss:Type="Number">-0</Data></Cell><Cell><Data ss:Type="Number">-0</Data></Cell><Cell><Data ss:Type="Number">-0</Data></Cell><Cell><Data ss:Type="Number">-0</Data></Cell><Cell><Data ss:Type="Number">-0</Data></Cell><Cell><Data ss:Type="String">OK</Data></Cell></Row><Row ss:Height="12.8409"><Cell><Data ss:Type="String">ENSG00000173285</Data></Cell><Cell><Data ss:Type="Number">-0</Data></Cell><Cell><Data ss:Type="Number">-0</Data></Cell><Cell><Data ss:Type="String">O10K1_HUMAN</Data></Cell><Cell><Data ss:Type="String">OR10K1</Data></Cell><Cell><Data ss:Type="Number">-0</Data></Cell><Cell><Data ss:Type="String">chr1:158435271-158436344</Data></Cell><Cell><Data ss:Type="Number">-0</Data></Cell><Cell><Data ss:Type="Number">-0</Data></Cell><Cell><Data ss:Type="Number">-0</Data></Cell><Cell><Data ss:Type="Number">-0</Data></Cell><Cell><Data ss:Type="Number">-0</Data></Cell><Cell><Data ss:Type="String">OK</Data></Cell></Row><Row ss:Height="12.8409"><Cell><Data ss:Type="String">ENSG00000198965</Data></Cell><Cell><Data ss:Type="Number">-0</Data></Cell><Cell><Data ss:Type="Number">-0</Data></Cell><Cell><Data ss:Type="String">O10R2_HUMAN</Data></Cell><Cell><Data ss:Type="String">OR10R2</Data></Cell><Cell><Data ss:Type="Number">-0</Data></Cell><Cell><Data ss:Type="String">chr1:158449667-158450675</Data></Cell><Cell><Data ss:Type="Number">-0</Data></Cell><Cell><Data ss:Type="Number">-0</Data></Cell><Cell><Data ss:Type="Number">-0</Data></Cell><Cell><Data ss:Type="Number">-0</Data></Cell><Cell><Data ss:Type="Number">-0</Data></Cell><Cell><Data ss:Type="String">OK</Data></Cell></Row><Row ss:Index="308" ss:Height="12.8409"><Cell><Data ss:Type="String">ENSG00000197532</Data></Cell><Cell><Data ss:Type="Number">-0</Data></Cell><Cell><Data ss:Type="Number">-0</Data></Cell><Cell><Data ss:Type="String">OR6Y1_HUMAN</Data></Cell><Cell><Data ss:Type="String">OR6Y1</Data></Cell><Cell><Data ss:Type="Number">-0</Data></Cell><Cell><Data ss:Type="String">chr1:158516917-158517895</Data></Cell><Cell><Data ss:Type="Number">-0</Data></Cell><Cell><Data ss:Type="Number">-0</Data></Cell><Cell><Data ss:Type="Number">-0</Data></Cell><Cell><Data ss:Type="Number">-0</Data></Cell><Cell><Data ss:Type="Number">-0</Data></Cell><Cell><Data ss:Type="String">OK</Data></Cell></Row><Row ss:Height="12.8409"><Cell><Data ss:Type="String">ENSG00000186440</Data></Cell><Cell><Data ss:Type="Number">-0</Data></Cell><Cell><Data ss:Type="Number">-0</Data></Cell><Cell><Data ss:Type="String">OR6P1_HUMAN</Data></Cell><Cell><Data ss:Type="String">OR6P1</Data></Cell><Cell><Data ss:Type="Number">-0</Data></Cell><Cell><Data ss:Type="String">chr1:158532440-158533394</Data></Cell><Cell><Data ss:Type="Number">-0</Data></Cell><Cell><Data ss:Type="Number">-0</Data></Cell><Cell><Data ss:Type="Number">-0</Data></Cell><Cell><Data ss:Type="Number">-0</Data></Cell><Cell><Data ss:Type="Number">-0</Data></Cell><Cell><Data ss:Type="String">OK</Data></Cell></Row><Row ss:Height="12.8409"><Cell><Data ss:Type="String">ENSG00000186400</Data></Cell><Cell><Data ss:Type="Number">-0</Data></Cell><Cell><Data ss:Type="Number">-0</Data></Cell><Cell><Data ss:Type="String">O10X1_HUMAN</Data></Cell><Cell><Data ss:Type="String">OR10X1</Data></Cell><Cell><Data ss:Type="Number">-0</Data></Cell><Cell><Data ss:Type="String">chr1:158548708-158549689</Data></Cell><Cell><Data ss:Type="Number">-0</Data></Cell><Cell><Data ss:Type="Number">-0</Data></Cell><Cell><Data ss:Type="Number">-0</Data></Cell><Cell><Data ss:Type="Number">-0</Data></Cell><Cell><Data ss:Type="Number">-0</Data></Cell><Cell><Data ss:Type="String">OK</Data></Cell></Row><Row ss:Height="12.8409"><Cell><Data ss:Type="String">ENSG00000198967</Data></Cell><Cell><Data ss:Type="Number">-0</Data></Cell><Cell><Data ss:Type="Number">-0</Data></Cell><Cell><Data ss:Type="String">O10Z1_HUMAN</Data></Cell><Cell><Data ss:Type="String">OR10Z1</Data></Cell><Cell><Data ss:Type="Number">-0</Data></Cell><Cell><Data ss:Type="String">chr1:158565303-158577170</Data></Cell><Cell><Data ss:Type="Number">-0</Data></Cell><Cell><Data ss:Type="Number">-0</Data></Cell><Cell><Data ss:Type="Number">-0</Data></Cell><Cell><Data ss:Type="Number">-0</Data></Cell><Cell><Data ss:Type="Number">-0</Data></Cell><Cell><Data ss:Type="String">OK</Data></Cell></Row><Row ss:Height="12.8409"><Cell><Data ss:Type="String">ENSG00000196171</Data></Cell><Cell><Data ss:Type="Number">-0</Data></Cell><Cell><Data ss:Type="Number">-0</Data></Cell><Cell><Data ss:Type="String">OR6K2_HUMAN</Data></Cell><Cell><Data ss:Type="String">OR6K2</Data></Cell><Cell><Data ss:Type="Number">-0</Data></Cell><Cell><Data ss:Type="String">chr1:158669368-158670486</Data></Cell><Cell><Data ss:Type="Number">-0</Data></Cell><Cell><Data ss:Type="Number">-0</Data></Cell><Cell><Data ss:Type="Number">-0</Data></Cell><Cell><Data ss:Type="Number">-0</Data></Cell><Cell><Data ss:Type="Number">-0</Data></Cell><Cell><Data ss:Type="String">OK</Data></Cell></Row><Row ss:Height="12.8409"><Cell><Data ss:Type="String">ENSG00000203757</Data></Cell><Cell><Data ss:Type="Number">-0</Data></Cell><Cell><Data ss:Type="Number">-0</Data></Cell><Cell><Data ss:Type="String">OR6K3_HUMAN</Data></Cell><Cell><Data ss:Type="String">OR6K3</Data></Cell><Cell><Data ss:Type="Number">-0</Data></Cell><Cell><Data ss:Type="String">chr1:158686957-158687953</Data></Cell><Cell><Data ss:Type="Number">-0</Data></Cell><Cell><Data ss:Type="Number">-0</Data></Cell><Cell><Data ss:Type="Number">-0</Data></Cell><Cell><Data ss:Type="Number">-0</Data></Cell><Cell><Data ss:Type="Number">-0</Data></Cell><Cell><Data ss:Type="String">OK</Data></Cell></Row><Row ss:Height="12.8409"><Cell><Data ss:Type="String">ENSG00000180433</Data></Cell><Cell><Data ss:Type="Number">-0</Data></Cell><Cell><Data ss:Type="Number">-0</Data></Cell><Cell><Data ss:Type="String">OR6K6_HUMAN</Data></Cell><Cell><Data ss:Type="String">OR6K6</Data></Cell><Cell><Data ss:Type="Number">-0</Data></Cell><Cell><Data ss:Type="String">chr1:158724509-158725681</Data></Cell><Cell><Data ss:Type="Number">-0</Data></Cell><Cell><Data ss:Type="Number">-0</Data></Cell><Cell><Data ss:Type="Number">-0</Data></Cell><Cell><Data ss:Type="Number">-0</Data></Cell><Cell><Data ss:Type="Number">-0</Data></Cell><Cell><Data ss:Type="String">OK</Data></Cell></Row><Row ss:Height="12.8409"><Cell><Data ss:Type="String">ENSG00000188340</Data></Cell><Cell><Data ss:Type="Number">-0</Data></Cell><Cell><Data ss:Type="Number">-0</Data></Cell><Cell><Data ss:Type="String">OR6N2_HUMAN</Data></Cell><Cell><Data ss:Type="String">OR6N2</Data></Cell><Cell><Data ss:Type="Number">-0</Data></Cell><Cell><Data ss:Type="String">chr1:158746471-158747425</Data></Cell><Cell><Data ss:Type="Number">-0</Data></Cell><Cell><Data ss:Type="Number">-0</Data></Cell><Cell><Data ss:Type="Number">-0</Data></Cell><Cell><Data ss:Type="Number">-0</Data></Cell><Cell><Data ss:Type="Number">-0</Data></Cell><Cell><Data ss:Type="String">OK</Data></Cell></Row><Row ss:Height="12.8409"><Cell><Data ss:Type="String">ENSG00000163563</Data></Cell><Cell><Data ss:Type="Number">-0</Data></Cell><Cell><Data ss:Type="Number">-0</Data></Cell><Cell><Data ss:Type="String">MNDA_HUMAN</Data></Cell><Cell><Data ss:Type="String">MNDA</Data></Cell><Cell><Data ss:Type="Number">-0</Data></Cell><Cell><Data ss:Type="String">chr1:158801106-158819296</Data></Cell><Cell><Data ss:Type="Number">-0</Data></Cell><Cell><Data ss:Type="Number">-0</Data></Cell><Cell><Data ss:Type="Number">-0</Data></Cell><Cell><Data ss:Type="Number">-0</Data></Cell><Cell><Data ss:Type="Number">-0</Data></Cell><Cell><Data ss:Type="String">OK</Data></Cell></Row><Row ss:Height="12.8409"><Cell><Data ss:Type="String">ENSG00000163564</Data></Cell><Cell><Data ss:Type="Number">-0</Data></Cell><Cell><Data ss:Type="Number">-0</Data></Cell><Cell><Data ss:Type="String">IFIX_HUMAN</Data></Cell><Cell><Data ss:Type="String">PYHIN1</Data></Cell><Cell><Data ss:Type="Number">-0</Data></Cell><Cell><Data ss:Type="String">chr1:158900585-158946844</Data></Cell><Cell><Data ss:Type="Number">-0</Data></Cell><Cell><Data ss:Type="Number">-0</Data></Cell><Cell><Data ss:Type="Number">-0</Data></Cell><Cell><Data ss:Type="Number">-0</Data></Cell><Cell><Data ss:Type="Number">-0</Data></Cell><Cell><Data ss:Type="String">OK</Data></Cell></Row><Row ss:Index="318" ss:Height="12.8409"><Cell><Data ss:Type="String">ENSG00000163568</Data></Cell><Cell><Data ss:Type="Number">-0</Data></Cell><Cell><Data ss:Type="Number">-0</Data></Cell><Cell><Data ss:Type="String">AIM2_HUMAN</Data></Cell><Cell><Data ss:Type="String">AIM2</Data></Cell><Cell><Data ss:Type="Number">-0</Data></Cell><Cell><Data ss:Type="String">chr1:159032273-159116886</Data></Cell><Cell><Data ss:Type="Number">-0</Data></Cell><Cell><Data ss:Type="Number">-0</Data></Cell><Cell><Data ss:Type="Number">-0</Data></Cell><Cell><Data ss:Type="Number">-0</Data></Cell><Cell><Data ss:Type="Number">-0</Data></Cell><Cell><Data ss:Type="String">OK</Data></Cell></Row><Row ss:Height="12.8409"><Cell><Data ss:Type="String">ENSG00000179639</Data></Cell><Cell><Data ss:Type="Number">-0</Data></Cell><Cell><Data ss:Type="Number">-0</Data></Cell><Cell><Data ss:Type="String">FCERA_HUMAN</Data></Cell><Cell><Data ss:Type="String">FCER1A</Data></Cell><Cell><Data ss:Type="Number">-0</Data></Cell><Cell><Data ss:Type="String">chr1:159259503-159278014</Data></Cell><Cell><Data ss:Type="Number">-0</Data></Cell><Cell><Data ss:Type="Number">-0</Data></Cell><Cell><Data ss:Type="Number">-0</Data></Cell><Cell><Data ss:Type="Number">-0</Data></Cell><Cell><Data ss:Type="Number">-0</Data></Cell><Cell><Data ss:Type="String">OK</Data></Cell></Row><Row ss:Height="12.8409"><Cell><Data ss:Type="String">ENSG00000162706</Data></Cell><Cell><Data ss:Type="Number">-0</Data></Cell><Cell><Data ss:Type="Number">-0</Data></Cell><Cell><Data ss:Type="String">CADM3_HUMAN</Data></Cell><Cell><Data ss:Type="String">CADM3</Data></Cell><Cell><Data ss:Type="Number">-0</Data></Cell><Cell><Data ss:Type="String">chr1:159141398-159173103</Data></Cell><Cell><Data ss:Type="Number">-0</Data></Cell><Cell><Data ss:Type="Number">-0</Data></Cell><Cell><Data ss:Type="Number">-0</Data></Cell><Cell><Data ss:Type="Number">-0</Data></Cell><Cell><Data ss:Type="Number">-0</Data></Cell><Cell><Data ss:Type="String">OK</Data></Cell></Row><Row ss:Height="12.8409"><Cell><Data ss:Type="String">ENSG00000196184</Data></Cell><Cell><Data ss:Type="Number">-0</Data></Cell><Cell><Data ss:Type="Number">-0</Data></Cell><Cell><Data ss:Type="String">O10J1_HUMAN</Data></Cell><Cell><Data ss:Type="String">OR10J1</Data></Cell><Cell><Data ss:Type="Number">-0</Data></Cell><Cell><Data ss:Type="String">chr1:159409511-159410600</Data></Cell><Cell><Data ss:Type="Number">-0</Data></Cell><Cell><Data ss:Type="Number">-0</Data></Cell><Cell><Data ss:Type="Number">-0</Data></Cell><Cell><Data ss:Type="Number">-0</Data></Cell><Cell><Data ss:Type="Number">-0</Data></Cell><Cell><Data ss:Type="String">OK</Data></Cell></Row><Row ss:Height="12.8409"><Cell><Data ss:Type="String">ENSG00000184155</Data></Cell><Cell><Data ss:Type="Number">-0</Data></Cell><Cell><Data ss:Type="Number">-0</Data></Cell><Cell><Data ss:Type="String">O10J5_HUMAN</Data></Cell><Cell><Data ss:Type="String">OR10J5</Data></Cell><Cell><Data ss:Type="Number">-0</Data></Cell><Cell><Data ss:Type="String">chr1:159504792-159505842</Data></Cell><Cell><Data ss:Type="Number">-0</Data></Cell><Cell><Data ss:Type="Number">-0</Data></Cell><Cell><Data ss:Type="Number">-0</Data></Cell><Cell><Data ss:Type="Number">-0</Data></Cell><Cell><Data ss:Type="Number">-0</Data></Cell><Cell><Data ss:Type="String">OK</Data></Cell></Row><Row ss:Height="12.8409"><Cell><Data ss:Type="String">ENSG00000181036</Data></Cell><Cell><Data ss:Type="Number">-0</Data></Cell><Cell><Data ss:Type="Number">-0</Data></Cell><Cell><Data ss:Type="String">FCRL6_HUMAN</Data></Cell><Cell><Data ss:Type="String">FCRL6</Data></Cell><Cell><Data ss:Type="Number">-0</Data></Cell><Cell><Data ss:Type="String">chr1:159770300-159786041</Data></Cell><Cell><Data ss:Type="Number">-0</Data></Cell><Cell><Data ss:Type="Number">-0</Data></Cell><Cell><Data ss:Type="Number">-0</Data></Cell><Cell><Data ss:Type="Number">-0</Data></Cell><Cell><Data ss:Type="Number">-0</Data></Cell><Cell><Data ss:Type="String">OK</Data></Cell></Row><Row ss:Height="12.8409"><Cell><Data ss:Type="String">ENSG00000162723</Data></Cell><Cell><Data ss:Type="Number">-0</Data></Cell><Cell><Data ss:Type="Number">-0</Data></Cell><Cell><Data ss:Type="String">SLAF9_HUMAN</Data></Cell><Cell><Data ss:Type="String">SLAMF9</Data></Cell><Cell><Data ss:Type="Number">-0</Data></Cell><Cell><Data ss:Type="String">chr1:159921281-159924044</Data></Cell><Cell><Data ss:Type="Number">-0</Data></Cell><Cell><Data ss:Type="Number">-0</Data></Cell><Cell><Data ss:Type="Number">-0</Data></Cell><Cell><Data ss:Type="Number">-0</Data></Cell><Cell><Data ss:Type="Number">-0</Data></Cell><Cell><Data ss:Type="String">OK</Data></Cell></Row><Row ss:Height="12.8409"><Cell><Data ss:Type="String">ENSG00000243284</Data></Cell><Cell><Data ss:Type="Number">-0</Data></Cell><Cell><Data ss:Type="Number">-0</Data></Cell><Cell><Data ss:Type="String">VSIG8_HUMAN</Data></Cell><Cell><Data ss:Type="String">VSIG8</Data></Cell><Cell><Data ss:Type="Number">-0</Data></Cell><Cell><Data ss:Type="String">chr1:159824105-159832447</Data></Cell><Cell><Data ss:Type="Number">-0</Data></Cell><Cell><Data ss:Type="Number">-0</Data></Cell><Cell><Data ss:Type="Number">-0</Data></Cell><Cell><Data ss:Type="Number">-0</Data></Cell><Cell><Data ss:Type="Number">-0</Data></Cell><Cell><Data ss:Type="String">OK</Data></Cell></Row><Row ss:Height="12.8409"><Cell><Data ss:Type="String">ENSG00000213085</Data></Cell><Cell><Data ss:Type="Number">-0</Data></Cell><Cell><Data ss:Type="Number">-0</Data></Cell><Cell><Data ss:Type="String">CCD19_HUMAN</Data></Cell><Cell><Data ss:Type="String">CCDC19</Data></Cell><Cell><Data ss:Type="Number">-0</Data></Cell><Cell><Data ss:Type="String">chr1:159842153-159869953</Data></Cell><Cell><Data ss:Type="Number">-0</Data></Cell><Cell><Data ss:Type="Number">-0</Data></Cell><Cell><Data ss:Type="Number">-0</Data></Cell><Cell><Data ss:Type="Number">-0</Data></Cell><Cell><Data ss:Type="Number">-0</Data></Cell><Cell><Data ss:Type="String">OK</Data></Cell></Row><Row ss:Height="12.8409"><Cell><Data ss:Type="String">ENSG00000162739</Data></Cell><Cell><Data ss:Type="Number">-0</Data></Cell><Cell><Data ss:Type="Number">-0</Data></Cell><Cell><Data ss:Type="String">SLAF6_HUMAN</Data></Cell><Cell><Data ss:Type="String">SLAMF6</Data></Cell><Cell><Data ss:Type="Number">-0</Data></Cell><Cell><Data ss:Type="String">chr1:160454819-160493052</Data></Cell><Cell><Data ss:Type="Number">-0</Data></Cell><Cell><Data ss:Type="Number">-0</Data></Cell><Cell><Data ss:Type="Number">-0</Data></Cell><Cell><Data ss:Type="Number">-0</Data></Cell><Cell><Data ss:Type="Number">-0</Data></Cell><Cell><Data ss:Type="String">OK</Data></Cell></Row><Row ss:Height="12.8409"><Cell><Data ss:Type="String">ENSG00000117090</Data></Cell><Cell><Data ss:Type="Number">-0</Data></Cell><Cell><Data ss:Type="Number">-0</Data></Cell><Cell><Data ss:Type="String">SLAF1_HUMAN</Data></Cell><Cell><Data ss:Type="String">SLAMF1</Data></Cell><Cell><Data ss:Type="Number">-0</Data></Cell><Cell><Data ss:Type="String">chr1:160577889-160617085</Data></Cell><Cell><Data ss:Type="Number">-0</Data></Cell><Cell><Data ss:Type="Number">-0</Data></Cell><Cell><Data ss:Type="Number">-0</Data></Cell><Cell><Data ss:Type="Number">-0</Data></Cell><Cell><Data ss:Type="Number">-0</Data></Cell><Cell><Data ss:Type="String">OK</Data></Cell></Row><Row ss:Index="329" ss:Height="12.8409"><Cell><Data ss:Type="String">ENSG00000117091</Data></Cell><Cell><Data ss:Type="Number">-0</Data></Cell><Cell><Data ss:Type="Number">-0</Data></Cell><Cell><Data ss:Type="String">CD48_HUMAN</Data></Cell><Cell><Data ss:Type="String">CD48</Data></Cell><Cell><Data ss:Type="Number">-0</Data></Cell><Cell><Data ss:Type="String">chr1:160648535-160681641</Data></Cell><Cell><Data ss:Type="Number">-0</Data></Cell><Cell><Data ss:Type="Number">-0</Data></Cell><Cell><Data ss:Type="Number">-0</Data></Cell><Cell><Data ss:Type="Number">-0</Data></Cell><Cell><Data ss:Type="Number">-0</Data></Cell><Cell><Data ss:Type="String">OK</Data></Cell></Row><Row ss:Height="12.8409"><Cell><Data ss:Type="String">ENSG00000158764</Data></Cell><Cell><Data ss:Type="Number">-0</Data></Cell><Cell><Data ss:Type="Number">-0</Data></Cell><Cell><Data ss:Type="String">ITLN2_HUMAN</Data></Cell><Cell><Data ss:Type="String">ITLN2</Data></Cell><Cell><Data ss:Type="Number">-0</Data></Cell><Cell><Data ss:Type="String">chr1:160914814-160924589</Data></Cell><Cell><Data ss:Type="Number">-0</Data></Cell><Cell><Data ss:Type="Number">-0</Data></Cell><Cell><Data ss:Type="Number">-0</Data></Cell><Cell><Data ss:Type="Number">-0</Data></Cell><Cell><Data ss:Type="Number">-0</Data></Cell><Cell><Data ss:Type="String">OK</Data></Cell></Row><Row ss:Height="12.8409"><Cell><Data ss:Type="String">ENSG00000258465</Data></Cell><Cell><Data ss:Type="Number">-0</Data></Cell><Cell><Data ss:Type="Number">-0</Data></Cell><Cell><Data ss:Type="String">G3V3G9_HUMAN</Data></Cell><Cell><Data ss:Type="String">RP11-574F21.3.1</Data></Cell><Cell><Data ss:Type="Number">-0</Data></Cell><Cell><Data ss:Type="String">chr1:160209931-160252248</Data></Cell><Cell><Data ss:Type="Number">-0</Data></Cell><Cell><Data ss:Type="Number">-0</Data></Cell><Cell><Data ss:Type="Number">-0</Data></Cell><Cell><Data ss:Type="Number">-0</Data></Cell><Cell><Data ss:Type="Number">-0</Data></Cell><Cell><Data ss:Type="String">OK</Data></Cell></Row><Row ss:Height="12.8409"><Cell><Data ss:Type="String">ENSG00000158796</Data></Cell><Cell><Data ss:Type="Number">-0</Data></Cell><Cell><Data ss:Type="Number">-0</Data></Cell><Cell><Data ss:Type="String">DEDD_HUMAN</Data></Cell><Cell><Data ss:Type="String">DEDD</Data></Cell><Cell><Data ss:Type="Number">-0</Data></Cell><Cell><Data ss:Type="String">chr1:161090763-161102478</Data></Cell><Cell><Data ss:Type="Number">-0</Data></Cell><Cell><Data ss:Type="Number">-0</Data></Cell><Cell><Data ss:Type="Number">-0</Data></Cell><Cell><Data ss:Type="Number">-0</Data></Cell><Cell><Data ss:Type="Number">-0</Data></Cell><Cell><Data ss:Type="String">OK</Data></Cell></Row><Row ss:Height="12.8409"><Cell><Data ss:Type="String">ENSG00000158793</Data></Cell><Cell><Data ss:Type="Number">-0</Data></Cell><Cell><Data ss:Type="Number">-0</Data></Cell><Cell><Data ss:Type="String">NIT1_HUMAN</Data></Cell><Cell><Data ss:Type="String">NIT1</Data></Cell><Cell><Data ss:Type="Number">-0</Data></Cell><Cell><Data ss:Type="String">chr1:161087875-161095235</Data></Cell><Cell><Data ss:Type="Number">-0</Data></Cell><Cell><Data ss:Type="Number">-0</Data></Cell><Cell><Data ss:Type="Number">-0</Data></Cell><Cell><Data ss:Type="Number">-0</Data></Cell><Cell><Data ss:Type="Number">-0</Data></Cell><Cell><Data ss:Type="String">OK</Data></Cell></Row><Row ss:Height="12.8409"><Cell><Data ss:Type="String">ENSG00000248485</Data></Cell><Cell><Data ss:Type="Number">-0</Data></Cell><Cell><Data ss:Type="Number">-0</Data></Cell><Cell><Data ss:Type="String">PC4L1_HUMAN</Data></Cell><Cell><Data ss:Type="String">PCP4L1</Data></Cell><Cell><Data ss:Type="Number">-0</Data></Cell><Cell><Data ss:Type="String">chr1:161228516-161255240</Data></Cell><Cell><Data ss:Type="Number">-0</Data></Cell><Cell><Data ss:Type="Number">-0</Data></Cell><Cell><Data ss:Type="Number">-0</Data></Cell><Cell><Data ss:Type="Number">-0</Data></Cell><Cell><Data ss:Type="Number">-0</Data></Cell><Cell><Data ss:Type="String">OK</Data></Cell></Row><Row ss:Height="12.8409"><Cell><Data ss:Type="String">ENSG00000143224</Data></Cell><Cell><Data ss:Type="Number">-0</Data></Cell><Cell><Data ss:Type="Number">-0</Data></Cell><Cell><Data ss:Type="String">PPOX_HUMAN</Data></Cell><Cell><Data ss:Type="String">PPOX</Data></Cell><Cell><Data ss:Type="Number">-0</Data></Cell><Cell><Data ss:Type="String">chr1:161136199-161147803</Data></Cell><Cell><Data ss:Type="Number">-0</Data></Cell><Cell><Data ss:Type="Number">-0</Data></Cell><Cell><Data ss:Type="Number">-0</Data></Cell><Cell><Data ss:Type="Number">-0</Data></Cell><Cell><Data ss:Type="Number">-0</Data></Cell><Cell><Data ss:Type="String">OK</Data></Cell></Row><Row ss:Height="12.8409"><Cell><Data ss:Type="String">ENSG00000143257</Data></Cell><Cell><Data ss:Type="Number">-0</Data></Cell><Cell><Data ss:Type="Number">-0</Data></Cell><Cell><Data ss:Type="String">NR1I3_HUMAN</Data></Cell><Cell><Data ss:Type="String">NR1I3</Data></Cell><Cell><Data ss:Type="Number">-0</Data></Cell><Cell><Data ss:Type="String">chr1:161199455-161208092</Data></Cell><Cell><Data ss:Type="Number">-0</Data></Cell><Cell><Data ss:Type="Number">-0</Data></Cell><Cell><Data ss:Type="Number">-0</Data></Cell><Cell><Data ss:Type="Number">-0</Data></Cell><Cell><Data ss:Type="Number">-0</Data></Cell><Cell><Data ss:Type="String">OK</Data></Cell></Row><Row ss:Height="12.8409"><Cell><Data ss:Type="String">ENSG00000132185</Data></Cell><Cell><Data ss:Type="Number">-0</Data></Cell><Cell><Data ss:Type="Number">-0</Data></Cell><Cell><Data ss:Type="String">FCRLA_HUMAN</Data></Cell><Cell><Data ss:Type="String">FCRLA</Data></Cell><Cell><Data ss:Type="Number">-0</Data></Cell><Cell><Data ss:Type="String">chr1:161676761-161684142</Data></Cell><Cell><Data ss:Type="Number">-0</Data></Cell><Cell><Data ss:Type="Number">-0</Data></Cell><Cell><Data ss:Type="Number">-0</Data></Cell><Cell><Data ss:Type="Number">-0</Data></Cell><Cell><Data ss:Type="Number">-0</Data></Cell><Cell><Data ss:Type="String">OK</Data></Cell></Row><Row ss:Height="12.8409"><Cell><Data ss:Type="String">ENSG00000203747</Data></Cell><Cell><Data ss:Type="Number">-0</Data></Cell><Cell><Data ss:Type="Number">-0</Data></Cell><Cell><Data ss:Type="String">FCG3A_HUMAN</Data></Cell><Cell><Data ss:Type="String">FCGR3A</Data></Cell><Cell><Data ss:Type="Number">-0</Data></Cell><Cell><Data ss:Type="String">chr1:161511548-161600917</Data></Cell><Cell><Data ss:Type="Number">-0</Data></Cell><Cell><Data ss:Type="Number">-0</Data></Cell><Cell><Data ss:Type="Number">-0</Data></Cell><Cell><Data ss:Type="Number">-0</Data></Cell><Cell><Data ss:Type="Number">-0</Data></Cell><Cell><Data ss:Type="String">OK</Data></Cell></Row><Row ss:Index="339" ss:Height="12.8409"><Cell><Data ss:Type="String">ENSG00000162747</Data></Cell><Cell><Data ss:Type="Number">-0</Data></Cell><Cell><Data ss:Type="Number">-0</Data></Cell><Cell><Data ss:Type="String">FCG3B_HUMAN</Data></Cell><Cell><Data ss:Type="String">FCGR3B</Data></Cell><Cell><Data ss:Type="Number">-0</Data></Cell><Cell><Data ss:Type="String">chr1:161592985-161601753</Data></Cell><Cell><Data ss:Type="Number">-0</Data></Cell><Cell><Data ss:Type="Number">-0</Data></Cell><Cell><Data ss:Type="Number">-0</Data></Cell><Cell><Data ss:Type="Number">-0</Data></Cell><Cell><Data ss:Type="Number">-0</Data></Cell><Cell><Data ss:Type="String">OK</Data></Cell></Row><Row ss:Height="12.8409"><Cell><Data ss:Type="String">ENSG00000244682</Data></Cell><Cell><Data ss:Type="Number">-0</Data></Cell><Cell><Data ss:Type="Number">-0</Data></Cell><Cell><Data ss:Type="String">Q8TEX8_HUMAN</Data></Cell><Cell><Data ss:Type="String">FCGR2C</Data></Cell><Cell><Data ss:Type="Number">-0</Data></Cell><Cell><Data ss:Type="String">chr1:161551128-161575452</Data></Cell><Cell><Data ss:Type="Number">-0</Data></Cell><Cell><Data ss:Type="Number">-0</Data></Cell><Cell><Data ss:Type="Number">-0</Data></Cell><Cell><Data ss:Type="Number">-0</Data></Cell><Cell><Data ss:Type="Number">-0</Data></Cell><Cell><Data ss:Type="String">OK</Data></Cell></Row><Row ss:Height="12.8409"><Cell><Data ss:Type="String">ENSG00000162761</Data></Cell><Cell><Data ss:Type="Number">-0</Data></Cell><Cell><Data ss:Type="Number">-0</Data></Cell><Cell><Data ss:Type="String">LMX1A_HUMAN</Data></Cell><Cell><Data ss:Type="String">LMX1A</Data></Cell><Cell><Data ss:Type="Number">-0</Data></Cell><Cell><Data ss:Type="String">chr1:165171103-165325952</Data></Cell><Cell><Data ss:Type="Number">-0</Data></Cell><Cell><Data ss:Type="Number">-0</Data></Cell><Cell><Data ss:Type="Number">-0</Data></Cell><Cell><Data ss:Type="Number">-0</Data></Cell><Cell><Data ss:Type="Number">-0</Data></Cell><Cell><Data ss:Type="String">OK</Data></Cell></Row><Row ss:Height="12.8409"><Cell><Data ss:Type="String">ENSG00000143171</Data></Cell><Cell><Data ss:Type="Number">-0</Data></Cell><Cell><Data ss:Type="Number">-0</Data></Cell><Cell><Data ss:Type="String">RXRG_HUMAN</Data></Cell><Cell><Data ss:Type="String">RXRG</Data></Cell><Cell><Data ss:Type="Number">-0</Data></Cell><Cell><Data ss:Type="String">chr1:165370158-165414433</Data></Cell><Cell><Data ss:Type="Number">-0</Data></Cell><Cell><Data ss:Type="Number">-0</Data></Cell><Cell><Data ss:Type="Number">-0</Data></Cell><Cell><Data ss:Type="Number">-0</Data></Cell><Cell><Data ss:Type="Number">-0</Data></Cell><Cell><Data ss:Type="String">OK</Data></Cell></Row><Row ss:Height="12.8409"><Cell><Data ss:Type="String">ENSG00000143248</Data></Cell><Cell><Data ss:Type="Number">-0</Data></Cell><Cell><Data ss:Type="Number">-0</Data></Cell><Cell><Data ss:Type="String">RGS5_HUMAN</Data></Cell><Cell><Data ss:Type="String">RGS5</Data></Cell><Cell><Data ss:Type="Number">-0</Data></Cell><Cell><Data ss:Type="String">chr1:163080910-163187426</Data></Cell><Cell><Data ss:Type="Number">-0</Data></Cell><Cell><Data ss:Type="Number">-0</Data></Cell><Cell><Data ss:Type="Number">-0</Data></Cell><Cell><Data ss:Type="Number">-0</Data></Cell><Cell><Data ss:Type="Number">-0</Data></Cell><Cell><Data ss:Type="String">OK</Data></Cell></Row><Row ss:Height="12.8409"><Cell><Data ss:Type="String">ENSG00000143195</Data></Cell><Cell><Data ss:Type="Number">-0</Data></Cell><Cell><Data ss:Type="Number">-0</Data></Cell><Cell><Data ss:Type="String">ILDR2_HUMAN</Data></Cell><Cell><Data ss:Type="String">ILDR2</Data></Cell><Cell><Data ss:Type="Number">-0</Data></Cell><Cell><Data ss:Type="String">chr1:166887995-166944719</Data></Cell><Cell><Data ss:Type="Number">-0</Data></Cell><Cell><Data ss:Type="Number">-0</Data></Cell><Cell><Data ss:Type="Number">-0</Data></Cell><Cell><Data ss:Type="Number">-0</Data></Cell><Cell><Data ss:Type="Number">-0</Data></Cell><Cell><Data ss:Type="String">OK</Data></Cell></Row><Row ss:Height="12.8409"><Cell><Data ss:Type="String">ENSG00000143194</Data></Cell><Cell><Data ss:Type="Number">-0</Data></Cell><Cell><Data ss:Type="Number">-0</Data></Cell><Cell><Data ss:Type="String">MAEL_HUMAN</Data></Cell><Cell><Data ss:Type="String">MAEL</Data></Cell><Cell><Data ss:Type="Number">-0</Data></Cell><Cell><Data ss:Type="String">chr1:166958345-166991451</Data></Cell><Cell><Data ss:Type="Number">-0</Data></Cell><Cell><Data ss:Type="Number">-0</Data></Cell><Cell><Data ss:Type="Number">-0</Data></Cell><Cell><Data ss:Type="Number">-0</Data></Cell><Cell><Data ss:Type="Number">-0</Data></Cell><Cell><Data ss:Type="String">OK</Data></Cell></Row><Row ss:Height="12.8409"><Cell><Data ss:Type="String">ENSG00000171722</Data></Cell><Cell><Data ss:Type="Number">-0</Data></Cell><Cell><Data ss:Type="Number">-0</Data></Cell><Cell><Data ss:Type="String">CA111_HUMAN</Data></Cell><Cell><Data ss:Type="String">C1orf111</Data></Cell><Cell><Data ss:Type="Number">-0</Data></Cell><Cell><Data ss:Type="String">chr1:162343514-162346660</Data></Cell><Cell><Data ss:Type="Number">-0</Data></Cell><Cell><Data ss:Type="Number">-0</Data></Cell><Cell><Data ss:Type="Number">-0</Data></Cell><Cell><Data ss:Type="Number">-0</Data></Cell><Cell><Data ss:Type="Number">-0</Data></Cell><Cell><Data ss:Type="String">OK</Data></Cell></Row><Row ss:Height="12.8409"><Cell><Data ss:Type="String">ENSG00000198771</Data></Cell><Cell><Data ss:Type="Number">-0</Data></Cell><Cell><Data ss:Type="Number">-0</Data></Cell><Cell><Data ss:Type="String">CPZIP_HUMAN</Data></Cell><Cell><Data ss:Type="String">RCSD1</Data></Cell><Cell><Data ss:Type="Number">-0</Data></Cell><Cell><Data ss:Type="String">chr1:167599329-167675486</Data></Cell><Cell><Data ss:Type="Number">-0</Data></Cell><Cell><Data ss:Type="Number">-0</Data></Cell><Cell><Data ss:Type="Number">-0</Data></Cell><Cell><Data ss:Type="Number">-0</Data></Cell><Cell><Data ss:Type="Number">-0</Data></Cell><Cell><Data ss:Type="String">OK</Data></Cell></Row><Row ss:Height="12.8409"><Cell><Data ss:Type="String">ENSG00000143184</Data></Cell><Cell><Data ss:Type="Number">-0</Data></Cell><Cell><Data ss:Type="Number">-0</Data></Cell><Cell><Data ss:Type="String">XCL1_HUMAN</Data></Cell><Cell><Data ss:Type="String">XCL1</Data></Cell><Cell><Data ss:Type="Number">-0</Data></Cell><Cell><Data ss:Type="String">chr1:168545710-168551315</Data></Cell><Cell><Data ss:Type="Number">-0</Data></Cell><Cell><Data ss:Type="Number">-0</Data></Cell><Cell><Data ss:Type="Number">-0</Data></Cell><Cell><Data ss:Type="Number">-0</Data></Cell><Cell><Data ss:Type="Number">-0</Data></Cell><Cell><Data ss:Type="String">OK</Data></Cell></Row><Row ss:Index="349" ss:Height="12.8409"><Cell><Data ss:Type="String">ENSG00000143196</Data></Cell><Cell><Data ss:Type="Number">-0</Data></Cell><Cell><Data ss:Type="Number">-0</Data></Cell><Cell><Data ss:Type="String">DERM_HUMAN</Data></Cell><Cell><Data ss:Type="String">DPT</Data></Cell><Cell><Data ss:Type="Number">-0</Data></Cell><Cell><Data ss:Type="String">chr1:168664696-168698502</Data></Cell><Cell><Data ss:Type="Number">-0</Data></Cell><Cell><Data ss:Type="Number">-0</Data></Cell><Cell><Data ss:Type="Number">-0</Data></Cell><Cell><Data ss:Type="Number">-0</Data></Cell><Cell><Data ss:Type="Number">-0</Data></Cell><Cell><Data ss:Type="String">OK</Data></Cell></Row><Row ss:Height="12.8409"><Cell><Data ss:Type="String">ENSG00000174175</Data></Cell><Cell><Data ss:Type="Number">-0</Data></Cell><Cell><Data ss:Type="Number">-0</Data></Cell><Cell><Data ss:Type="String">LYAM3_HUMAN</Data></Cell><Cell><Data ss:Type="String">SELP</Data></Cell><Cell><Data ss:Type="Number">-0</Data></Cell><Cell><Data ss:Type="String">chr1:169558036-169599380</Data></Cell><Cell><Data ss:Type="Number">-0</Data></Cell><Cell><Data ss:Type="Number">-0</Data></Cell><Cell><Data ss:Type="Number">-0</Data></Cell><Cell><Data ss:Type="Number">-0</Data></Cell><Cell><Data ss:Type="Number">-0</Data></Cell><Cell><Data ss:Type="String">OK</Data></Cell></Row><Row ss:Height="12.8409"><Cell><Data ss:Type="String">ENSG00000117501</Data></Cell><Cell><Data ss:Type="Number">-0</Data></Cell><Cell><Data ss:Type="Number">-0</Data></Cell><Cell><Data ss:Type="String">CA129_HUMAN</Data></Cell><Cell><Data ss:Type="String">C1orf129</Data></Cell><Cell><Data ss:Type="Number">-0</Data></Cell><Cell><Data ss:Type="String">chr1:170904611-171033906</Data></Cell><Cell><Data ss:Type="Number">-0</Data></Cell><Cell><Data ss:Type="Number">-0</Data></Cell><Cell><Data ss:Type="Number">-0</Data></Cell><Cell><Data ss:Type="Number">-0</Data></Cell><Cell><Data ss:Type="Number">-0</Data></Cell><Cell><Data ss:Type="String">OK</Data></Cell></Row><Row ss:Height="12.8409"><Cell><Data ss:Type="String">ENSG00000094963</Data></Cell><Cell><Data ss:Type="Number">-0</Data></Cell><Cell><Data ss:Type="Number">-0</Data></Cell><Cell><Data ss:Type="String">FMO2_HUMAN</Data></Cell><Cell><Data ss:Type="String">FMO2</Data></Cell><Cell><Data ss:Type="Number">-0</Data></Cell><Cell><Data ss:Type="String">chr1:171154346-171181822</Data></Cell><Cell><Data ss:Type="Number">-0</Data></Cell><Cell><Data ss:Type="Number">-0</Data></Cell><Cell><Data ss:Type="Number">-0</Data></Cell><Cell><Data ss:Type="Number">-0</Data></Cell><Cell><Data ss:Type="Number">-0</Data></Cell><Cell><Data ss:Type="String">OK</Data></Cell></Row><Row ss:Height="12.8409"><Cell><Data ss:Type="String">ENSG00000143156</Data></Cell><Cell><Data ss:Type="Number">-0</Data></Cell><Cell><Data ss:Type="Number">-0</Data></Cell><Cell><Data ss:Type="String">NDK7_HUMAN</Data></Cell><Cell><Data ss:Type="String">NME7</Data></Cell><Cell><Data ss:Type="Number">-0</Data></Cell><Cell><Data ss:Type="String">chr1:169101768-169337205</Data></Cell><Cell><Data ss:Type="Number">-0</Data></Cell><Cell><Data ss:Type="Number">-0</Data></Cell><Cell><Data ss:Type="Number">-0</Data></Cell><Cell><Data ss:Type="Number">-0</Data></Cell><Cell><Data ss:Type="Number">-0</Data></Cell><Cell><Data ss:Type="String">OK</Data></Cell></Row><Row ss:Height="12.8409"><Cell><Data ss:Type="String">ENSG00000117560</Data></Cell><Cell><Data ss:Type="Number">-0</Data></Cell><Cell><Data ss:Type="Number">-0</Data></Cell><Cell><Data ss:Type="String">TNFL6_HUMAN</Data></Cell><Cell><Data ss:Type="String">FASLG</Data></Cell><Cell><Data ss:Type="Number">-0</Data></Cell><Cell><Data ss:Type="String">chr1:172628153-172636014</Data></Cell><Cell><Data ss:Type="Number">-0</Data></Cell><Cell><Data ss:Type="Number">-0</Data></Cell><Cell><Data ss:Type="Number">-0</Data></Cell><Cell><Data ss:Type="Number">-0</Data></Cell><Cell><Data ss:Type="Number">-0</Data></Cell><Cell><Data ss:Type="String">OK</Data></Cell></Row><Row ss:Height="12.8409"><Cell><Data ss:Type="String">ENSG00000120337</Data></Cell><Cell><Data ss:Type="Number">-0</Data></Cell><Cell><Data ss:Type="Number">-0</Data></Cell><Cell><Data ss:Type="String">TNF18_HUMAN</Data></Cell><Cell><Data ss:Type="String">TNFSF18</Data></Cell><Cell><Data ss:Type="Number">-0</Data></Cell><Cell><Data ss:Type="String">chr1:173009099-173020103</Data></Cell><Cell><Data ss:Type="Number">-0</Data></Cell><Cell><Data ss:Type="Number">-0</Data></Cell><Cell><Data ss:Type="Number">-0</Data></Cell><Cell><Data ss:Type="Number">-0</Data></Cell><Cell><Data ss:Type="Number">-0</Data></Cell><Cell><Data ss:Type="String">OK</Data></Cell></Row><Row ss:Height="12.8409"><Cell><Data ss:Type="String">ENSG00000162753</Data></Cell><Cell><Data ss:Type="Number">-0</Data></Cell><Cell><Data ss:Type="Number">-0</Data></Cell><Cell><Data ss:Type="String">S9A11_HUMAN</Data></Cell><Cell><Data ss:Type="String">SLC9A11</Data></Cell><Cell><Data ss:Type="Number">-0</Data></Cell><Cell><Data ss:Type="String">chr1:173469602-173572233</Data></Cell><Cell><Data ss:Type="Number">-0</Data></Cell><Cell><Data ss:Type="Number">-0</Data></Cell><Cell><Data ss:Type="Number">-0</Data></Cell><Cell><Data ss:Type="Number">-0</Data></Cell><Cell><Data ss:Type="Number">-0</Data></Cell><Cell><Data ss:Type="String">OK</Data></Cell></Row><Row ss:Height="12.8409"><Cell><Data ss:Type="String">ENSG00000183831</Data></Cell><Cell><Data ss:Type="Number">-0</Data></Cell><Cell><Data ss:Type="Number">-0</Data></Cell><Cell><Data ss:Type="String">ANR45_HUMAN</Data></Cell><Cell><Data ss:Type="String">ANKRD45</Data></Cell><Cell><Data ss:Type="Number">-0</Data></Cell><Cell><Data ss:Type="String">chr1:173578699-173639001</Data></Cell><Cell><Data ss:Type="Number">-0</Data></Cell><Cell><Data ss:Type="Number">-0</Data></Cell><Cell><Data ss:Type="Number">-0</Data></Cell><Cell><Data ss:Type="Number">-0</Data></Cell><Cell><Data ss:Type="Number">-0</Data></Cell><Cell><Data ss:Type="String">OK</Data></Cell></Row><Row ss:Height="12.8409"><Cell><Data ss:Type="String">ENSG00000228394</Data></Cell><Cell><Data ss:Type="Number">-0</Data></Cell><Cell><Data ss:Type="Number">-0</Data></Cell><Cell><Data ss:Type="String">H0YFE7_HUMAN</Data></Cell><Cell><Data ss:Type="String">BX248409.1</Data></Cell><Cell><Data ss:Type="Number">-0</Data></Cell><Cell><Data ss:Type="String">chr1:173626483-173644582</Data></Cell><Cell><Data ss:Type="Number">-0</Data></Cell><Cell><Data ss:Type="Number">-0</Data></Cell><Cell><Data ss:Type="Number">-0</Data></Cell><Cell><Data ss:Type="Number">-0</Data></Cell><Cell><Data ss:Type="Number">-0</Data></Cell><Cell><Data ss:Type="String">OK</Data></Cell></Row><Row ss:Index="359" ss:Height="12.8409"><Cell><Data ss:Type="String">ENSG00000007908</Data></Cell><Cell><Data ss:Type="Number">-0</Data></Cell><Cell><Data ss:Type="Number">-0</Data></Cell><Cell><Data ss:Type="String">LYAM2_HUMAN</Data></Cell><Cell><Data ss:Type="String">SELE</Data></Cell><Cell><Data ss:Type="Number">-0</Data></Cell><Cell><Data ss:Type="String">chr1:169691780-169703220</Data></Cell><Cell><Data ss:Type="Number">-0</Data></Cell><Cell><Data ss:Type="Number">-0</Data></Cell><Cell><Data ss:Type="Number">-0</Data></Cell><Cell><Data ss:Type="Number">-0</Data></Cell><Cell><Data ss:Type="Number">-0</Data></Cell><Cell><Data ss:Type="String">OK</Data></Cell></Row><Row ss:Height="12.8409"><Cell><Data ss:Type="String">ENSG00000185630</Data></Cell><Cell><Data ss:Type="Number">-0</Data></Cell><Cell><Data ss:Type="Number">-0</Data></Cell><Cell><Data ss:Type="String">PBX1_HUMAN</Data></Cell><Cell><Data ss:Type="String">PBX1</Data></Cell><Cell><Data ss:Type="Number">-0</Data></Cell><Cell><Data ss:Type="String">chr1:164621132-164868533</Data></Cell><Cell><Data ss:Type="Number">-0</Data></Cell><Cell><Data ss:Type="Number">-0</Data></Cell><Cell><Data ss:Type="Number">-0</Data></Cell><Cell><Data ss:Type="Number">-0</Data></Cell><Cell><Data ss:Type="Number">-0</Data></Cell><Cell><Data ss:Type="String">OK</Data></Cell></Row><Row ss:Height="12.8409"><Cell><Data ss:Type="String">ENSG00000198797</Data></Cell><Cell><Data ss:Type="Number">-0</Data></Cell><Cell><Data ss:Type="Number">-0</Data></Cell><Cell><Data ss:Type="String">FAM5B_HUMAN</Data></Cell><Cell><Data ss:Type="String">FAM5B</Data></Cell><Cell><Data ss:Type="Number">-0</Data></Cell><Cell><Data ss:Type="String">chr1:177140062-177251558</Data></Cell><Cell><Data ss:Type="Number">-0</Data></Cell><Cell><Data ss:Type="Number">-0</Data></Cell><Cell><Data ss:Type="Number">-0</Data></Cell><Cell><Data ss:Type="Number">-0</Data></Cell><Cell><Data ss:Type="Number">-0</Data></Cell><Cell><Data ss:Type="String">OK</Data></Cell></Row><Row ss:Height="12.8409"><Cell><Data ss:Type="String">ENSG00000240021</Data></Cell><Cell><Data ss:Type="Number">-0</Data></Cell><Cell><Data ss:Type="Number">-0</Data></Cell><Cell><Data ss:Type="String">CA049_HUMAN</Data></Cell><Cell><Data ss:Type="String">C1orf49</Data></Cell><Cell><Data ss:Type="Number">-0</Data></Cell><Cell><Data ss:Type="String">chr1:178482211-178517734</Data></Cell><Cell><Data ss:Type="Number">-0</Data></Cell><Cell><Data ss:Type="Number">-0</Data></Cell><Cell><Data ss:Type="Number">-0</Data></Cell><Cell><Data ss:Type="Number">-0</Data></Cell><Cell><Data ss:Type="Number">-0</Data></Cell><Cell><Data ss:Type="String">OK</Data></Cell></Row><Row ss:Height="12.8409"><Cell><Data ss:Type="String">ENSG00000180999</Data></Cell><Cell><Data ss:Type="Number">-0</Data></Cell><Cell><Data ss:Type="Number">-0</Data></Cell><Cell><Data ss:Type="String">CA105_HUMAN</Data></Cell><Cell><Data ss:Type="String">C1orf105</Data></Cell><Cell><Data ss:Type="Number">-0</Data></Cell><Cell><Data ss:Type="String">chr1:172389827-172437971</Data></Cell><Cell><Data ss:Type="Number">-0</Data></Cell><Cell><Data ss:Type="Number">-0</Data></Cell><Cell><Data ss:Type="Number">-0</Data></Cell><Cell><Data ss:Type="Number">-0</Data></Cell><Cell><Data ss:Type="Number">-0</Data></Cell><Cell><Data ss:Type="String">OK</Data></Cell></Row><Row ss:Height="12.8409"><Cell><Data ss:Type="String">ENSG00000120341</Data></Cell><Cell><Data ss:Type="Number">-0</Data></Cell><Cell><Data ss:Type="Number">-0</Data></Cell><Cell><Data ss:Type="String">SC16B_HUMAN</Data></Cell><Cell><Data ss:Type="String">SEC16B.1</Data></Cell><Cell><Data ss:Type="Number">-0</Data></Cell><Cell><Data ss:Type="String">chr1:177896700-177995366</Data></Cell><Cell><Data ss:Type="Number">-0</Data></Cell><Cell><Data ss:Type="Number">-0</Data></Cell><Cell><Data ss:Type="Number">-0</Data></Cell><Cell><Data ss:Type="Number">-0</Data></Cell><Cell><Data ss:Type="Number">-0</Data></Cell><Cell><Data ss:Type="String">OK</Data></Cell></Row><Row ss:Height="12.8409"><Cell><Data ss:Type="String">ENSG00000203737</Data></Cell><Cell><Data ss:Type="Number">-0</Data></Cell><Cell><Data ss:Type="Number">-0</Data></Cell><Cell><Data ss:Type="String">GPR52_HUMAN</Data></Cell><Cell><Data ss:Type="String">GPR52</Data></Cell><Cell><Data ss:Type="Number">-0</Data></Cell><Cell><Data ss:Type="String">chr1:174417211-174418683</Data></Cell><Cell><Data ss:Type="Number">-0</Data></Cell><Cell><Data ss:Type="Number">-0</Data></Cell><Cell><Data ss:Type="Number">-0</Data></Cell><Cell><Data ss:Type="Number">-0</Data></Cell><Cell><Data ss:Type="Number">-0</Data></Cell><Cell><Data ss:Type="String">OK</Data></Cell></Row><Row ss:Height="12.8409"><Cell><Data ss:Type="String">ENSG00000258664</Data></Cell><Cell><Data ss:Type="Number">-0</Data></Cell><Cell><Data ss:Type="Number">-0</Data></Cell><Cell><Data ss:Type="String">Q9H496_HUMAN</Data></Cell><Cell><Data ss:Type="String">AL359853.2</Data></Cell><Cell><Data ss:Type="Number">-0</Data></Cell><Cell><Data ss:Type="String">chr1:179833915-179834311</Data></Cell><Cell><Data ss:Type="Number">-0</Data></Cell><Cell><Data ss:Type="Number">-0</Data></Cell><Cell><Data ss:Type="Number">-0</Data></Cell><Cell><Data ss:Type="Number">-0</Data></Cell><Cell><Data ss:Type="Number">-0</Data></Cell><Cell><Data ss:Type="String">LOWDATA</Data></Cell></Row><Row ss:Height="12.8409"><Cell><Data ss:Type="String">ENSG00000121454</Data></Cell><Cell><Data ss:Type="Number">-0</Data></Cell><Cell><Data ss:Type="Number">-0</Data></Cell><Cell><Data ss:Type="String">LHX4_HUMAN</Data></Cell><Cell><Data ss:Type="String">LHX4</Data></Cell><Cell><Data ss:Type="Number">-0</Data></Cell><Cell><Data ss:Type="String">chr1:180199420-180249380</Data></Cell><Cell><Data ss:Type="Number">-0</Data></Cell><Cell><Data ss:Type="Number">-0</Data></Cell><Cell><Data ss:Type="Number">-0</Data></Cell><Cell><Data ss:Type="Number">-0</Data></Cell><Cell><Data ss:Type="Number">-0</Data></Cell><Cell><Data ss:Type="String">OK</Data></Cell></Row><Row ss:Height="12.8409"><Cell><Data ss:Type="String">ENSG00000179930</Data></Cell><Cell><Data ss:Type="Number">-0</Data></Cell><Cell><Data ss:Type="Number">-0</Data></Cell><Cell><Data ss:Type="String">ZN648_HUMAN</Data></Cell><Cell><Data ss:Type="String">ZNF648</Data></Cell><Cell><Data ss:Type="Number">-0</Data></Cell><Cell><Data ss:Type="String">chr1:182023704-182030847</Data></Cell><Cell><Data ss:Type="Number">-0</Data></Cell><Cell><Data ss:Type="Number">-0</Data></Cell><Cell><Data ss:Type="Number">-0</Data></Cell><Cell><Data ss:Type="Number">-0</Data></Cell><Cell><Data ss:Type="Number">-0</Data></Cell><Cell><Data ss:Type="String">OK</Data></Cell></Row><Row ss:Height="12.8409"><Cell><Data ss:Type="String">ENSG00000135824</Data></Cell><Cell><Data ss:Type="Number">-0</Data></Cell><Cell><Data ss:Type="Number">-0</Data></Cell><Cell><Data ss:Type="String">RGS8_HUMAN</Data></Cell><Cell><Data ss:Type="String">RGS8</Data></Cell><Cell><Data ss:Type="Number">-0</Data></Cell><Cell><Data ss:Type="String">chr1:182615238-182653711</Data></Cell><Cell><Data ss:Type="Number">-0</Data></Cell><Cell><Data ss:Type="Number">-0</Data></Cell><Cell><Data ss:Type="Number">-0</Data></Cell><Cell><Data ss:Type="Number">-0</Data></Cell><Cell><Data ss:Type="Number">-0</Data></Cell><Cell><Data ss:Type="String">OK</Data></Cell></Row><Row ss:Index="370" ss:Height="12.8409"><Cell><Data ss:Type="String">ENSG00000135835</Data></Cell><Cell><Data ss:Type="Number">-0</Data></Cell><Cell><Data ss:Type="Number">-0</Data></Cell><Cell><Data ss:Type="String">K1614_HUMAN</Data></Cell><Cell><Data ss:Type="String">KIAA1614</Data></Cell><Cell><Data ss:Type="Number">-0</Data></Cell><Cell><Data ss:Type="String">chr1:180882289-180920750</Data></Cell><Cell><Data ss:Type="Number">-0</Data></Cell><Cell><Data ss:Type="Number">-0</Data></Cell><Cell><Data ss:Type="Number">-0</Data></Cell><Cell><Data ss:Type="Number">-0</Data></Cell><Cell><Data ss:Type="Number">-0</Data></Cell><Cell><Data ss:Type="String">OK</Data></Cell></Row><Row ss:Height="12.8409"><Cell><Data ss:Type="String">ENSG00000234237</Data></Cell><Cell><Data ss:Type="Number">-0</Data></Cell><Cell><Data ss:Type="Number">-0</Data></Cell><Cell><Data ss:Type="String">H0YFY1_HUMAN</Data></Cell><Cell><Data ss:Type="String">AL162431.1</Data></Cell><Cell><Data ss:Type="Number">-0</Data></Cell><Cell><Data ss:Type="String">chr1:180941694-180949868</Data></Cell><Cell><Data ss:Type="Number">-0</Data></Cell><Cell><Data ss:Type="Number">-0</Data></Cell><Cell><Data ss:Type="Number">-0</Data></Cell><Cell><Data ss:Type="Number">-0</Data></Cell><Cell><Data ss:Type="Number">-0</Data></Cell><Cell><Data ss:Type="String">OK</Data></Cell></Row><Row ss:Height="12.8409"><Cell><Data ss:Type="String">ENSG00000173627</Data></Cell><Cell><Data ss:Type="Number">-0</Data></Cell><Cell><Data ss:Type="Number">-0</Data></Cell><Cell><Data ss:Type="String">ABEC4_HUMAN</Data></Cell><Cell><Data ss:Type="String">APOBEC4</Data></Cell><Cell><Data ss:Type="Number">-0</Data></Cell><Cell><Data ss:Type="String">chr1:183615540-183622451</Data></Cell><Cell><Data ss:Type="Number">-0</Data></Cell><Cell><Data ss:Type="Number">-0</Data></Cell><Cell><Data ss:Type="Number">-0</Data></Cell><Cell><Data ss:Type="Number">-0</Data></Cell><Cell><Data ss:Type="Number">-0</Data></Cell><Cell><Data ss:Type="String">OK</Data></Cell></Row><Row ss:Height="12.8409"><Cell><Data ss:Type="String">ENSG00000116703</Data></Cell><Cell><Data ss:Type="Number">-0</Data></Cell><Cell><Data ss:Type="Number">-0</Data></Cell><Cell><Data ss:Type="String">PHOS_HUMAN</Data></Cell><Cell><Data ss:Type="String">PDC</Data></Cell><Cell><Data ss:Type="Number">-0</Data></Cell><Cell><Data ss:Type="String">chr1:186412697-186430254</Data></Cell><Cell><Data ss:Type="Number">-0</Data></Cell><Cell><Data ss:Type="Number">-0</Data></Cell><Cell><Data ss:Type="Number">-0</Data></Cell><Cell><Data ss:Type="Number">-0</Data></Cell><Cell><Data ss:Type="Number">-0</Data></Cell><Cell><Data ss:Type="String">OK</Data></Cell></Row><Row ss:Height="12.8409"><Cell><Data ss:Type="String">ENSG00000162670</Data></Cell><Cell><Data ss:Type="Number">-0</Data></Cell><Cell><Data ss:Type="Number">-0</Data></Cell><Cell><Data ss:Type="String">FAM5C_HUMAN</Data></Cell><Cell><Data ss:Type="String">FAM5C</Data></Cell><Cell><Data ss:Type="Number">-0</Data></Cell><Cell><Data ss:Type="String">chr1:190066791-190446759</Data></Cell><Cell><Data ss:Type="Number">-0</Data></Cell><Cell><Data ss:Type="Number">-0</Data></Cell><Cell><Data ss:Type="Number">-0</Data></Cell><Cell><Data ss:Type="Number">-0</Data></Cell><Cell><Data ss:Type="Number">-0</Data></Cell><Cell><Data ss:Type="String">OK</Data></Cell></Row><Row ss:Height="12.8409"><Cell><Data ss:Type="String">ENSG00000150681</Data></Cell><Cell><Data ss:Type="Number">-0</Data></Cell><Cell><Data ss:Type="Number">-0</Data></Cell><Cell><Data ss:Type="String">RGS18_HUMAN</Data></Cell><Cell><Data ss:Type="String">RGS18</Data></Cell><Cell><Data ss:Type="Number">-0</Data></Cell><Cell><Data ss:Type="String">chr1:192127586-192154945</Data></Cell><Cell><Data ss:Type="Number">-0</Data></Cell><Cell><Data ss:Type="Number">-0</Data></Cell><Cell><Data ss:Type="Number">-0</Data></Cell><Cell><Data ss:Type="Number">-0</Data></Cell><Cell><Data ss:Type="Number">-0</Data></Cell><Cell><Data ss:Type="String">OK</Data></Cell></Row><Row ss:Height="12.8409"><Cell><Data ss:Type="String">ENSG00000090104</Data></Cell><Cell><Data ss:Type="Number">-0</Data></Cell><Cell><Data ss:Type="Number">-0</Data></Cell><Cell><Data ss:Type="String">RGS1_HUMAN</Data></Cell><Cell><Data ss:Type="String">RGS1</Data></Cell><Cell><Data ss:Type="Number">-0</Data></Cell><Cell><Data ss:Type="String">chr1:192544856-192549161</Data></Cell><Cell><Data ss:Type="Number">-0</Data></Cell><Cell><Data ss:Type="Number">-0</Data></Cell><Cell><Data ss:Type="Number">-0</Data></Cell><Cell><Data ss:Type="Number">-0</Data></Cell><Cell><Data ss:Type="Number">-0</Data></Cell><Cell><Data ss:Type="String">OK</Data></Cell></Row><Row ss:Height="12.8409"><Cell><Data ss:Type="String">ENSG00000127074</Data></Cell><Cell><Data ss:Type="Number">-0</Data></Cell><Cell><Data ss:Type="Number">-0</Data></Cell><Cell><Data ss:Type="String">RGS13_HUMAN</Data></Cell><Cell><Data ss:Type="String">RGS13</Data></Cell><Cell><Data ss:Type="Number">-0</Data></Cell><Cell><Data ss:Type="String">chr1:192605274-192629390</Data></Cell><Cell><Data ss:Type="Number">-0</Data></Cell><Cell><Data ss:Type="Number">-0</Data></Cell><Cell><Data ss:Type="Number">-0</Data></Cell><Cell><Data ss:Type="Number">-0</Data></Cell><Cell><Data ss:Type="Number">-0</Data></Cell><Cell><Data ss:Type="String">OK</Data></Cell></Row><Row ss:Height="12.8409"><Cell><Data ss:Type="String">ENSG00000162630</Data></Cell><Cell><Data ss:Type="Number">-0</Data></Cell><Cell><Data ss:Type="Number">-0</Data></Cell><Cell><Data ss:Type="String">B3GT2_HUMAN</Data></Cell><Cell><Data ss:Type="String">B3GALT2</Data></Cell><Cell><Data ss:Type="Number">-0</Data></Cell><Cell><Data ss:Type="String">chr1:193148174-193155784</Data></Cell><Cell><Data ss:Type="Number">-0</Data></Cell><Cell><Data ss:Type="Number">-0</Data></Cell><Cell><Data ss:Type="Number">-0</Data></Cell><Cell><Data ss:Type="Number">-0</Data></Cell><Cell><Data ss:Type="Number">-0</Data></Cell><Cell><Data ss:Type="String">OK</Data></Cell></Row><Row ss:Height="12.8409"><Cell><Data ss:Type="String">ENSG00000116785</Data></Cell><Cell><Data ss:Type="Number">-0</Data></Cell><Cell><Data ss:Type="Number">-0</Data></Cell><Cell><Data ss:Type="String">FHR3_HUMAN</Data></Cell><Cell><Data ss:Type="String">CFHR3</Data></Cell><Cell><Data ss:Type="Number">-0</Data></Cell><Cell><Data ss:Type="String">chr1:196743924-196764536</Data></Cell><Cell><Data ss:Type="Number">-0</Data></Cell><Cell><Data ss:Type="Number">-0</Data></Cell><Cell><Data ss:Type="Number">-0</Data></Cell><Cell><Data ss:Type="Number">-0</Data></Cell><Cell><Data ss:Type="Number">-0</Data></Cell><Cell><Data ss:Type="String">OK</Data></Cell></Row><Row ss:Index="380" ss:Height="12.8409"><Cell><Data ss:Type="String">ENSG00000080910</Data></Cell><Cell><Data ss:Type="Number">-0</Data></Cell><Cell><Data ss:Type="Number">-0</Data></Cell><Cell><Data ss:Type="String">FHR2_HUMAN</Data></Cell><Cell><Data ss:Type="String">CFHR2</Data></Cell><Cell><Data ss:Type="Number">-0</Data></Cell><Cell><Data ss:Type="String">chr1:196788897-196928356</Data></Cell><Cell><Data ss:Type="Number">-0</Data></Cell><Cell><Data ss:Type="Number">-0</Data></Cell><Cell><Data ss:Type="Number">-0</Data></Cell><Cell><Data ss:Type="Number">-0</Data></Cell><Cell><Data ss:Type="Number">-0</Data></Cell><Cell><Data ss:Type="String">OK</Data></Cell></Row><Row ss:Height="12.8409"><Cell><Data ss:Type="String">ENSG00000134365</Data></Cell><Cell><Data ss:Type="Number">-0</Data></Cell><Cell><Data ss:Type="Number">-0</Data></Cell><Cell><Data ss:Type="String">FHR4_HUMAN</Data></Cell><Cell><Data ss:Type="String">CFHR4</Data></Cell><Cell><Data ss:Type="Number">-0</Data></Cell><Cell><Data ss:Type="String">chr1:196857143-196887843</Data></Cell><Cell><Data ss:Type="Number">-0</Data></Cell><Cell><Data ss:Type="Number">-0</Data></Cell><Cell><Data ss:Type="Number">-0</Data></Cell><Cell><Data ss:Type="Number">-0</Data></Cell><Cell><Data ss:Type="Number">-0</Data></Cell><Cell><Data ss:Type="String">OK</Data></Cell></Row><Row ss:Height="12.8409"><Cell><Data ss:Type="String">ENSG00000134389</Data></Cell><Cell><Data ss:Type="Number">-0</Data></Cell><Cell><Data ss:Type="Number">-0</Data></Cell><Cell><Data ss:Type="String">FHR5_HUMAN</Data></Cell><Cell><Data ss:Type="String">CFHR5</Data></Cell><Cell><Data ss:Type="Number">-0</Data></Cell><Cell><Data ss:Type="String">chr1:196946666-196978804</Data></Cell><Cell><Data ss:Type="Number">-0</Data></Cell><Cell><Data ss:Type="Number">-0</Data></Cell><Cell><Data ss:Type="Number">-0</Data></Cell><Cell><Data ss:Type="Number">-0</Data></Cell><Cell><Data ss:Type="Number">-0</Data></Cell><Cell><Data ss:Type="String">OK</Data></Cell></Row><Row ss:Height="12.8409"><Cell><Data ss:Type="String">ENSG00000143278</Data></Cell><Cell><Data ss:Type="Number">-0</Data></Cell><Cell><Data ss:Type="Number">-0</Data></Cell><Cell><Data ss:Type="String">F13B_HUMAN</Data></Cell><Cell><Data ss:Type="String">F13B</Data></Cell><Cell><Data ss:Type="Number">-0</Data></Cell><Cell><Data ss:Type="String">chr1:197008320-197036397</Data></Cell><Cell><Data ss:Type="Number">-0</Data></Cell><Cell><Data ss:Type="Number">-0</Data></Cell><Cell><Data ss:Type="Number">-0</Data></Cell><Cell><Data ss:Type="Number">-0</Data></Cell><Cell><Data ss:Type="Number">-0</Data></Cell><Cell><Data ss:Type="String">OK</Data></Cell></Row><Row ss:Height="12.8409"><Cell><Data ss:Type="String">ENSG00000116690</Data></Cell><Cell><Data ss:Type="Number">-0</Data></Cell><Cell><Data ss:Type="Number">-0</Data></Cell><Cell><Data ss:Type="String">PRG4_HUMAN</Data></Cell><Cell><Data ss:Type="String">PRG4</Data></Cell><Cell><Data ss:Type="Number">-0</Data></Cell><Cell><Data ss:Type="String">chr1:186265404-186283694</Data></Cell><Cell><Data ss:Type="Number">-0</Data></Cell><Cell><Data ss:Type="Number">-0</Data></Cell><Cell><Data ss:Type="Number">-0</Data></Cell><Cell><Data ss:Type="Number">-0</Data></Cell><Cell><Data ss:Type="Number">-0</Data></Cell><Cell><Data ss:Type="String">OK</Data></Cell></Row><Row ss:Height="12.8409"><Cell><Data ss:Type="String">ENSG00000151418</Data></Cell><Cell><Data ss:Type="Number">-0</Data></Cell><Cell><Data ss:Type="Number">-0</Data></Cell><Cell><Data ss:Type="String">VATG3_HUMAN</Data></Cell><Cell><Data ss:Type="String">ATP6V1G3</Data></Cell><Cell><Data ss:Type="Number">-0</Data></Cell><Cell><Data ss:Type="String">chr1:198492351-198510075</Data></Cell><Cell><Data ss:Type="Number">-0</Data></Cell><Cell><Data ss:Type="Number">-0</Data></Cell><Cell><Data ss:Type="Number">-0</Data></Cell><Cell><Data ss:Type="Number">-0</Data></Cell><Cell><Data ss:Type="Number">-0</Data></Cell><Cell><Data ss:Type="String">OK</Data></Cell></Row><Row ss:Height="12.8409"><Cell><Data ss:Type="String">ENSG00000170128</Data></Cell><Cell><Data ss:Type="Number">-0</Data></Cell><Cell><Data ss:Type="Number">-0</Data></Cell><Cell><Data ss:Type="String">GPR25_HUMAN</Data></Cell><Cell><Data ss:Type="String">GPR25</Data></Cell><Cell><Data ss:Type="Number">-0</Data></Cell><Cell><Data ss:Type="String">chr1:200842082-200843306</Data></Cell><Cell><Data ss:Type="Number">-0</Data></Cell><Cell><Data ss:Type="Number">-0</Data></Cell><Cell><Data ss:Type="Number">-0</Data></Cell><Cell><Data ss:Type="Number">-0</Data></Cell><Cell><Data ss:Type="Number">-0</Data></Cell><Cell><Data ss:Type="String">OK</Data></Cell></Row><Row ss:Height="12.8409"><Cell><Data ss:Type="String">ENSG00000159166</Data></Cell><Cell><Data ss:Type="Number">-0</Data></Cell><Cell><Data ss:Type="Number">-0</Data></Cell><Cell><Data ss:Type="String">LAD1_HUMAN</Data></Cell><Cell><Data ss:Type="String">LAD1</Data></Cell><Cell><Data ss:Type="Number">-0</Data></Cell><Cell><Data ss:Type="String">chr1:201342371-201368736</Data></Cell><Cell><Data ss:Type="Number">-0</Data></Cell><Cell><Data ss:Type="Number">-0</Data></Cell><Cell><Data ss:Type="Number">-0</Data></Cell><Cell><Data ss:Type="Number">-0</Data></Cell><Cell><Data ss:Type="Number">-0</Data></Cell><Cell><Data ss:Type="String">OK</Data></Cell></Row><Row ss:Height="12.8409"><Cell><Data ss:Type="String">ENSG00000133055</Data></Cell><Cell><Data ss:Type="Number">-0</Data></Cell><Cell><Data ss:Type="Number">-0</Data></Cell><Cell><Data ss:Type="String">MYBPH_HUMAN</Data></Cell><Cell><Data ss:Type="String">MYBPH</Data></Cell><Cell><Data ss:Type="Number">-0</Data></Cell><Cell><Data ss:Type="String">chr1:203136938-203144941</Data></Cell><Cell><Data ss:Type="Number">-0</Data></Cell><Cell><Data ss:Type="Number">-0</Data></Cell><Cell><Data ss:Type="Number">-0</Data></Cell><Cell><Data ss:Type="Number">-0</Data></Cell><Cell><Data ss:Type="Number">-0</Data></Cell><Cell><Data ss:Type="String">OK</Data></Cell></Row><Row ss:Height="12.8409"><Cell><Data ss:Type="String">ENSG00000133063</Data></Cell><Cell><Data ss:Type="Number">-0</Data></Cell><Cell><Data ss:Type="Number">-0</Data></Cell><Cell><Data ss:Type="String">CHIT1_HUMAN</Data></Cell><Cell><Data ss:Type="String">CHIT1</Data></Cell><Cell><Data ss:Type="Number">-0</Data></Cell><Cell><Data ss:Type="String">chr1:203181954-203242769</Data></Cell><Cell><Data ss:Type="Number">-0</Data></Cell><Cell><Data ss:Type="Number">-0</Data></Cell><Cell><Data ss:Type="Number">-0</Data></Cell><Cell><Data ss:Type="Number">-0</Data></Cell><Cell><Data ss:Type="Number">-0</Data></Cell><Cell><Data ss:Type="String">OK</Data></Cell></Row><Row ss:Index="390" ss:Height="12.8409"><Cell><Data ss:Type="String">ENSG00000186007</Data></Cell><Cell><Data ss:Type="Number">-0</Data></Cell><Cell><Data ss:Type="Number">-0</Data></Cell><Cell><Data ss:Type="String">LEMD1_HUMAN</Data></Cell><Cell><Data ss:Type="String">LEMD1</Data></Cell><Cell><Data ss:Type="Number">-0</Data></Cell><Cell><Data ss:Type="String">chr1:205350505-205425082</Data></Cell><Cell><Data ss:Type="Number">-0</Data></Cell><Cell><Data ss:Type="Number">-0</Data></Cell><Cell><Data ss:Type="Number">-0</Data></Cell><Cell><Data ss:Type="Number">-0</Data></Cell><Cell><Data ss:Type="Number">-0</Data></Cell><Cell><Data ss:Type="String">OK</Data></Cell></Row><Row ss:Height="12.8409"><Cell><Data ss:Type="String">ENSG00000196533</Data></Cell><Cell><Data ss:Type="Number">-0</Data></Cell><Cell><Data ss:Type="Number">-0</Data></Cell><Cell><Data ss:Type="String">CA186_HUMAN</Data></Cell><Cell><Data ss:Type="String">C1orf186</Data></Cell><Cell><Data ss:Type="Number">-0</Data></Cell><Cell><Data ss:Type="String">chr1:206238871-206288647</Data></Cell><Cell><Data ss:Type="Number">-0</Data></Cell><Cell><Data ss:Type="Number">-0</Data></Cell><Cell><Data ss:Type="Number">-0</Data></Cell><Cell><Data ss:Type="Number">-0</Data></Cell><Cell><Data ss:Type="Number">-0</Data></Cell><Cell><Data ss:Type="String">OK</Data></Cell></Row><Row ss:Height="12.8409"><Cell><Data ss:Type="String">ENSG00000196188</Data></Cell><Cell><Data ss:Type="Number">-0</Data></Cell><Cell><Data ss:Type="Number">-0</Data></Cell><Cell><Data ss:Type="String">CATE_HUMAN</Data></Cell><Cell><Data ss:Type="String">CTSE</Data></Cell><Cell><Data ss:Type="Number">-0</Data></Cell><Cell><Data ss:Type="String">chr1:206317458-206332104</Data></Cell><Cell><Data ss:Type="Number">-0</Data></Cell><Cell><Data ss:Type="Number">-0</Data></Cell><Cell><Data ss:Type="Number">-0</Data></Cell><Cell><Data ss:Type="Number">-0</Data></Cell><Cell><Data ss:Type="Number">-0</Data></Cell><Cell><Data ss:Type="String">OK</Data></Cell></Row><Row ss:Height="12.8409"><Cell><Data ss:Type="String">ENSG00000136634</Data></Cell><Cell><Data ss:Type="Number">-0</Data></Cell><Cell><Data ss:Type="Number">-0</Data></Cell><Cell><Data ss:Type="String">IL10_HUMAN</Data></Cell><Cell><Data ss:Type="String">IL10</Data></Cell><Cell><Data ss:Type="Number">-0</Data></Cell><Cell><Data ss:Type="String">chr1:206940946-206945839</Data></Cell><Cell><Data ss:Type="Number">-0</Data></Cell><Cell><Data ss:Type="Number">-0</Data></Cell><Cell><Data ss:Type="Number">-0</Data></Cell><Cell><Data ss:Type="Number">-0</Data></Cell><Cell><Data ss:Type="Number">-0</Data></Cell><Cell><Data ss:Type="String">OK</Data></Cell></Row><Row ss:Height="12.8409"><Cell><Data ss:Type="String">ENSG00000174514</Data></Cell><Cell><Data ss:Type="Number">-0</Data></Cell><Cell><Data ss:Type="Number">-0</Data></Cell><Cell><Data ss:Type="String">MFSD4_HUMAN</Data></Cell><Cell><Data ss:Type="String">MFSD4</Data></Cell><Cell><Data ss:Type="Number">-0</Data></Cell><Cell><Data ss:Type="String">chr1:205538012-205572046</Data></Cell><Cell><Data ss:Type="Number">-0</Data></Cell><Cell><Data ss:Type="Number">-0</Data></Cell><Cell><Data ss:Type="Number">-0</Data></Cell><Cell><Data ss:Type="Number">-0</Data></Cell><Cell><Data ss:Type="Number">-0</Data></Cell><Cell><Data ss:Type="String">OK</Data></Cell></Row><Row ss:Height="12.8409"><Cell><Data ss:Type="String">ENSG00000162888</Data></Cell><Cell><Data ss:Type="Number">-0</Data></Cell><Cell><Data ss:Type="Number">-0</Data></Cell><Cell><Data ss:Type="String">CA147_HUMAN</Data></Cell><Cell><Data ss:Type="String">C1orf147</Data></Cell><Cell><Data ss:Type="Number">-0</Data></Cell><Cell><Data ss:Type="String">chr1:206664448-206671061</Data></Cell><Cell><Data ss:Type="Number">-0</Data></Cell><Cell><Data ss:Type="Number">-0</Data></Cell><Cell><Data ss:Type="Number">-0</Data></Cell><Cell><Data ss:Type="Number">-0</Data></Cell><Cell><Data ss:Type="Number">-0</Data></Cell><Cell><Data ss:Type="String">OK</Data></Cell></Row><Row ss:Height="12.8409"><Cell><Data ss:Type="String">ENSG00000203710</Data></Cell><Cell><Data ss:Type="Number">-0</Data></Cell><Cell><Data ss:Type="Number">-0</Data></Cell><Cell><Data ss:Type="String">CR1_HUMAN</Data></Cell><Cell><Data ss:Type="String">CR1</Data></Cell><Cell><Data ss:Type="Number">-0</Data></Cell><Cell><Data ss:Type="String">chr1:207669491-207813992</Data></Cell><Cell><Data ss:Type="Number">-0</Data></Cell><Cell><Data ss:Type="Number">-0</Data></Cell><Cell><Data ss:Type="Number">-0</Data></Cell><Cell><Data ss:Type="Number">-0</Data></Cell><Cell><Data ss:Type="Number">-0</Data></Cell><Cell><Data ss:Type="String">OK</Data></Cell></Row><Row ss:Height="12.8409"><Cell><Data ss:Type="String">ENSG00000008118</Data></Cell><Cell><Data ss:Type="Number">-0</Data></Cell><Cell><Data ss:Type="Number">-0</Data></Cell><Cell><Data ss:Type="String">KCC1G_HUMAN</Data></Cell><Cell><Data ss:Type="String">CAMK1G</Data></Cell><Cell><Data ss:Type="Number">-0</Data></Cell><Cell><Data ss:Type="String">chr1:209757061-209787283</Data></Cell><Cell><Data ss:Type="Number">-0</Data></Cell><Cell><Data ss:Type="Number">-0</Data></Cell><Cell><Data ss:Type="Number">-0</Data></Cell><Cell><Data ss:Type="Number">-0</Data></Cell><Cell><Data ss:Type="Number">-0</Data></Cell><Cell><Data ss:Type="String">OK</Data></Cell></Row><Row ss:Height="12.8409"><Cell><Data ss:Type="String">ENSG00000143469</Data></Cell><Cell><Data ss:Type="Number">-0</Data></Cell><Cell><Data ss:Type="Number">-0</Data></Cell><Cell><Data ss:Type="String">SYT14_HUMAN</Data></Cell><Cell><Data ss:Type="String">SYT14</Data></Cell><Cell><Data ss:Type="Number">-0</Data></Cell><Cell><Data ss:Type="String">chr1:210111537-210337636</Data></Cell><Cell><Data ss:Type="Number">-0</Data></Cell><Cell><Data ss:Type="Number">-0</Data></Cell><Cell><Data ss:Type="Number">-0</Data></Cell><Cell><Data ss:Type="Number">-0</Data></Cell><Cell><Data ss:Type="Number">-0</Data></Cell><Cell><Data ss:Type="String">OK</Data></Cell></Row><Row ss:Height="12.8409"><Cell><Data ss:Type="String">ENSG00000009790</Data></Cell><Cell><Data ss:Type="Number">-0</Data></Cell><Cell><Data ss:Type="Number">-0</Data></Cell><Cell><Data ss:Type="String">T3JAM_HUMAN</Data></Cell><Cell><Data ss:Type="String">TRAF3IP3</Data></Cell><Cell><Data ss:Type="Number">-0</Data></Cell><Cell><Data ss:Type="String">chr1:209929376-209955668</Data></Cell><Cell><Data ss:Type="Number">-0</Data></Cell><Cell><Data ss:Type="Number">-0</Data></Cell><Cell><Data ss:Type="Number">-0</Data></Cell><Cell><Data ss:Type="Number">-0</Data></Cell><Cell><Data ss:Type="Number">-0</Data></Cell><Cell><Data ss:Type="String">OK</Data></Cell></Row><Row ss:Index="400" ss:Height="12.8409"><Cell><Data ss:Type="String">ENSG00000198570</Data></Cell><Cell><Data ss:Type="Number">-0</Data></Cell><Cell><Data ss:Type="Number">-0</Data></Cell><Cell><Data ss:Type="String">RD3_HUMAN</Data></Cell><Cell><Data ss:Type="String">RD3</Data></Cell><Cell><Data ss:Type="Number">-0</Data></Cell><Cell><Data ss:Type="String">chr1:211649863-211666259</Data></Cell><Cell><Data ss:Type="Number">-0</Data></Cell><Cell><Data ss:Type="Number">-0</Data></Cell><Cell><Data ss:Type="Number">-0</Data></Cell><Cell><Data ss:Type="Number">-0</Data></Cell><Cell><Data ss:Type="Number">-0</Data></Cell><Cell><Data ss:Type="String">OK</Data></Cell></Row><Row ss:Height="12.8409"><Cell><Data ss:Type="String">ENSG00000185523</Data></Cell><Cell><Data ss:Type="Number">-0</Data></Cell><Cell><Data ss:Type="Number">-0</Data></Cell><Cell><Data ss:Type="String">CA227_HUMAN</Data></Cell><Cell><Data ss:Type="String">C1orf227</Data></Cell><Cell><Data ss:Type="Number">-0</Data></Cell><Cell><Data ss:Type="String">chr1:213003482-213020991</Data></Cell><Cell><Data ss:Type="Number">-0</Data></Cell><Cell><Data ss:Type="Number">-0</Data></Cell><Cell><Data ss:Type="Number">-0</Data></Cell><Cell><Data ss:Type="Number">-0</Data></Cell><Cell><Data ss:Type="Number">-0</Data></Cell><Cell><Data ss:Type="String">OK</Data></Cell></Row><Row ss:Height="12.8409"><Cell><Data ss:Type="String">ENSG00000196660</Data></Cell><Cell><Data ss:Type="Number">-0</Data></Cell><Cell><Data ss:Type="Number">-0</Data></Cell><Cell><Data ss:Type="String">ZNT10_HUMAN</Data></Cell><Cell><Data ss:Type="String">SLC30A10</Data></Cell><Cell><Data ss:Type="Number">-0</Data></Cell><Cell><Data ss:Type="String">chr1:219858768-220131989</Data></Cell><Cell><Data ss:Type="Number">-0</Data></Cell><Cell><Data ss:Type="Number">-0</Data></Cell><Cell><Data ss:Type="Number">-0</Data></Cell><Cell><Data ss:Type="Number">-0</Data></Cell><Cell><Data ss:Type="Number">-0</Data></Cell><Cell><Data ss:Type="String">OK</Data></Cell></Row><Row ss:Height="12.8409"><Cell><Data ss:Type="String">ENSG00000168148</Data></Cell><Cell><Data ss:Type="Number">-0</Data></Cell><Cell><Data ss:Type="Number">-0</Data></Cell><Cell><Data ss:Type="String">H31T_HUMAN</Data></Cell><Cell><Data ss:Type="String">HIST3H3</Data></Cell><Cell><Data ss:Type="Number">-0</Data></Cell><Cell><Data ss:Type="String">chr1:228612545-228613026</Data></Cell><Cell><Data ss:Type="Number">-0</Data></Cell><Cell><Data ss:Type="Number">-0</Data></Cell><Cell><Data ss:Type="Number">-0</Data></Cell><Cell><Data ss:Type="Number">-0</Data></Cell><Cell><Data ss:Type="Number">-0</Data></Cell><Cell><Data ss:Type="String">OK</Data></Cell></Row><Row ss:Height="12.8409"><Cell><Data ss:Type="String">ENSG00000215811</Data></Cell><Cell><Data ss:Type="Number">-0</Data></Cell><Cell><Data ss:Type="Number">-0</Data></Cell><Cell><Data ss:Type="String">A8MVZ5_HUMAN</Data></Cell><Cell><Data ss:Type="String">RP5-915N17.9.1</Data></Cell><Cell><Data ss:Type="Number">-0</Data></Cell><Cell><Data ss:Type="String">chr1:228698125-228700004</Data></Cell><Cell><Data ss:Type="Number">-0</Data></Cell><Cell><Data ss:Type="Number">-0</Data></Cell><Cell><Data ss:Type="Number">-0</Data></Cell><Cell><Data ss:Type="Number">-0</Data></Cell><Cell><Data ss:Type="Number">-0</Data></Cell><Cell><Data ss:Type="String">OK</Data></Cell></Row><Row ss:Height="12.8409"><Cell><Data ss:Type="String">ENSG00000177800</Data></Cell><Cell><Data ss:Type="Number">-0</Data></Cell><Cell><Data ss:Type="Number">-0</Data></Cell><Cell><Data ss:Type="String">TMM78_HUMAN</Data></Cell><Cell><Data ss:Type="String">TMEM78</Data></Cell><Cell><Data ss:Type="Number">-0</Data></Cell><Cell><Data ss:Type="String">chr1:229385382-229387557</Data></Cell><Cell><Data ss:Type="Number">-0</Data></Cell><Cell><Data ss:Type="Number">-0</Data></Cell><Cell><Data ss:Type="Number">-0</Data></Cell><Cell><Data ss:Type="Number">-0</Data></Cell><Cell><Data ss:Type="Number">-0</Data></Cell><Cell><Data ss:Type="String">OK</Data></Cell></Row><Row ss:Height="12.8409"><Cell><Data ss:Type="String">ENSG00000213029</Data></Cell><Cell><Data ss:Type="Number">-0</Data></Cell><Cell><Data ss:Type="Number">-0</Data></Cell><Cell><Data ss:Type="String">SPHAR_HUMAN</Data></Cell><Cell><Data ss:Type="String">SPHAR</Data></Cell><Cell><Data ss:Type="Number">-0</Data></Cell><Cell><Data ss:Type="String">chr1:229440128-229441248</Data></Cell><Cell><Data ss:Type="Number">-0</Data></Cell><Cell><Data ss:Type="Number">-0</Data></Cell><Cell><Data ss:Type="Number">-0</Data></Cell><Cell><Data ss:Type="Number">-0</Data></Cell><Cell><Data ss:Type="Number">-0</Data></Cell><Cell><Data ss:Type="String">LOWDATA</Data></Cell></Row><Row ss:Height="12.8409"><Cell><Data ss:Type="String">ENSG00000135773</Data></Cell><Cell><Data ss:Type="Number">-0</Data></Cell><Cell><Data ss:Type="Number">-0</Data></Cell><Cell><Data ss:Type="String">CAN9_HUMAN</Data></Cell><Cell><Data ss:Type="String">CAPN9</Data></Cell><Cell><Data ss:Type="Number">-0</Data></Cell><Cell><Data ss:Type="String">chr1:230883129-230937749</Data></Cell><Cell><Data ss:Type="Number">-0</Data></Cell><Cell><Data ss:Type="Number">-0</Data></Cell><Cell><Data ss:Type="Number">-0</Data></Cell><Cell><Data ss:Type="Number">-0</Data></Cell><Cell><Data ss:Type="Number">-0</Data></Cell><Cell><Data ss:Type="String">OK</Data></Cell></Row><Row ss:Height="12.8409"><Cell><Data ss:Type="String">ENSG00000152904</Data></Cell><Cell><Data ss:Type="Number">-0</Data></Cell><Cell><Data ss:Type="Number">-0</Data></Cell><Cell><Data ss:Type="String">GGPPS_HUMAN</Data></Cell><Cell><Data ss:Type="String">GGPS1</Data></Cell><Cell><Data ss:Type="Number">-0</Data></Cell><Cell><Data ss:Type="String">chr1:235490664-235507847</Data></Cell><Cell><Data ss:Type="Number">-0</Data></Cell><Cell><Data ss:Type="Number">-0</Data></Cell><Cell><Data ss:Type="Number">-0</Data></Cell><Cell><Data ss:Type="Number">-0</Data></Cell><Cell><Data ss:Type="Number">-0</Data></Cell><Cell><Data ss:Type="String">OK</Data></Cell></Row><Row ss:Height="12.8409"><Cell><Data ss:Type="String">ENSG00000186197</Data></Cell><Cell><Data ss:Type="Number">-0</Data></Cell><Cell><Data ss:Type="Number">-0</Data></Cell><Cell><Data ss:Type="String">EDAD_HUMAN</Data></Cell><Cell><Data ss:Type="String">EDARADD</Data></Cell><Cell><Data ss:Type="Number">-0</Data></Cell><Cell><Data ss:Type="String">chr1:236511561-236648026</Data></Cell><Cell><Data ss:Type="Number">-0</Data></Cell><Cell><Data ss:Type="Number">-0</Data></Cell><Cell><Data ss:Type="Number">-0</Data></Cell><Cell><Data ss:Type="Number">-0</Data></Cell><Cell><Data ss:Type="Number">-0</Data></Cell><Cell><Data ss:Type="String">OK</Data></Cell></Row><Row ss:Height="12.8409"><Cell><Data ss:Type="String">ENSG00000116977</Data></Cell><Cell><Data ss:Type="Number">-0</Data></Cell><Cell><Data ss:Type="Number">-0</Data></Cell><Cell><Data ss:Type="String">LEG8_HUMAN</Data></Cell><Cell><Data ss:Type="String">LGALS8</Data></Cell><Cell><Data ss:Type="Number">-0</Data></Cell><Cell><Data ss:Type="String">chr1:236681299-236716281</Data></Cell><Cell><Data ss:Type="Number">-0</Data></Cell><Cell><Data ss:Type="Number">-0</Data></Cell><Cell><Data ss:Type="Number">-0</Data></Cell><Cell><Data ss:Type="Number">-0</Data></Cell><Cell><Data ss:Type="Number">-0</Data></Cell><Cell><Data ss:Type="String">OK</Data></Cell></Row><Row ss:Index="411" ss:Height="12.8409"><Cell><Data ss:Type="String">ENSG00000117009</Data></Cell><Cell><Data ss:Type="Number">-0</Data></Cell><Cell><Data ss:Type="Number">-0</Data></Cell><Cell><Data ss:Type="String">KMO_HUMAN</Data></Cell><Cell><Data ss:Type="String">KMO</Data></Cell><Cell><Data ss:Type="Number">-0</Data></Cell><Cell><Data ss:Type="String">chr1:241695433-241758944</Data></Cell><Cell><Data ss:Type="Number">-0</Data></Cell><Cell><Data ss:Type="Number">-0</Data></Cell><Cell><Data ss:Type="Number">-0</Data></Cell><Cell><Data ss:Type="Number">-0</Data></Cell><Cell><Data ss:Type="Number">-0</Data></Cell><Cell><Data ss:Type="String">OK</Data></Cell></Row><Row ss:Height="12.8409"><Cell><Data ss:Type="String">ENSG00000117020</Data></Cell><Cell><Data ss:Type="Number">-0</Data></Cell><Cell><Data ss:Type="Number">-0</Data></Cell><Cell><Data ss:Type="String">AKT3_HUMAN</Data></Cell><Cell><Data ss:Type="String">AKT3</Data></Cell><Cell><Data ss:Type="Number">-0</Data></Cell><Cell><Data ss:Type="String">chr1:243651534-244014381</Data></Cell><Cell><Data ss:Type="Number">-0</Data></Cell><Cell><Data ss:Type="Number">-0</Data></Cell><Cell><Data ss:Type="Number">-0</Data></Cell><Cell><Data ss:Type="Number">-0</Data></Cell><Cell><Data ss:Type="Number">-0</Data></Cell><Cell><Data ss:Type="String">OK</Data></Cell></Row><Row ss:Height="12.8409"><Cell><Data ss:Type="String">ENSG00000116996</Data></Cell><Cell><Data ss:Type="Number">-0</Data></Cell><Cell><Data ss:Type="Number">-0</Data></Cell><Cell><Data ss:Type="String">ZP4_HUMAN</Data></Cell><Cell><Data ss:Type="String">ZP4</Data></Cell><Cell><Data ss:Type="Number">-0</Data></Cell><Cell><Data ss:Type="String">chr1:238045704-238054094</Data></Cell><Cell><Data ss:Type="Number">-0</Data></Cell><Cell><Data ss:Type="Number">-0</Data></Cell><Cell><Data ss:Type="Number">-0</Data></Cell><Cell><Data ss:Type="Number">-0</Data></Cell><Cell><Data ss:Type="Number">-0</Data></Cell><Cell><Data ss:Type="String">OK</Data></Cell></Row><Row ss:Height="12.8409"><Cell><Data ss:Type="String">ENSG00000173728</Data></Cell><Cell><Data ss:Type="Number">-0</Data></Cell><Cell><Data ss:Type="Number">-0</Data></Cell><Cell><Data ss:Type="String">CA100_HUMAN</Data></Cell><Cell><Data ss:Type="String">C1orf100</Data></Cell><Cell><Data ss:Type="Number">-0</Data></Cell><Cell><Data ss:Type="String">chr1:244515936-244552965</Data></Cell><Cell><Data ss:Type="Number">-0</Data></Cell><Cell><Data ss:Type="Number">-0</Data></Cell><Cell><Data ss:Type="Number">-0</Data></Cell><Cell><Data ss:Type="Number">-0</Data></Cell><Cell><Data ss:Type="Number">-0</Data></Cell><Cell><Data ss:Type="String">OK</Data></Cell></Row><Row ss:Height="12.8409"><Cell><Data ss:Type="String">ENSG00000134369</Data></Cell><Cell><Data ss:Type="Number">-0</Data></Cell><Cell><Data ss:Type="Number">-0</Data></Cell><Cell><Data ss:Type="String">NAV1_HUMAN</Data></Cell><Cell><Data ss:Type="String">NAV1</Data></Cell><Cell><Data ss:Type="Number">-0</Data></Cell><Cell><Data ss:Type="String">chr1:201592410-201796102</Data></Cell><Cell><Data ss:Type="Number">-0</Data></Cell><Cell><Data ss:Type="Number">-0</Data></Cell><Cell><Data ss:Type="Number">-0</Data></Cell><Cell><Data ss:Type="Number">-0</Data></Cell><Cell><Data ss:Type="Number">-0</Data></Cell><Cell><Data ss:Type="String">OK</Data></Cell></Row><Row ss:Height="12.8409"><Cell><Data ss:Type="String">ENSG00000203667</Data></Cell><Cell><Data ss:Type="Number">-0</Data></Cell><Cell><Data ss:Type="Number">-0</Data></Cell><Cell><Data ss:Type="String">FA36A_HUMAN</Data></Cell><Cell><Data ss:Type="String">FAM36A</Data></Cell><Cell><Data ss:Type="Number">-0</Data></Cell><Cell><Data ss:Type="String">chr1:244998623-245008359</Data></Cell><Cell><Data ss:Type="Number">-0</Data></Cell><Cell><Data ss:Type="Number">-0</Data></Cell><Cell><Data ss:Type="Number">-0</Data></Cell><Cell><Data ss:Type="Number">-0</Data></Cell><Cell><Data ss:Type="Number">-0</Data></Cell><Cell><Data ss:Type="String">OK</Data></Cell></Row><Row ss:Height="12.8409"><Cell><Data ss:Type="String">ENSG00000221888</Data></Cell><Cell><Data ss:Type="Number">-0</Data></Cell><Cell><Data ss:Type="Number">-0</Data></Cell><Cell><Data ss:Type="String">OR1C1_HUMAN</Data></Cell><Cell><Data ss:Type="String">OR1C1</Data></Cell><Cell><Data ss:Type="Number">-0</Data></Cell><Cell><Data ss:Type="String">chr1:247920675-247921982</Data></Cell><Cell><Data ss:Type="Number">-0</Data></Cell><Cell><Data ss:Type="Number">-0</Data></Cell><Cell><Data ss:Type="Number">-0</Data></Cell><Cell><Data ss:Type="Number">-0</Data></Cell><Cell><Data ss:Type="Number">-0</Data></Cell><Cell><Data ss:Type="String">OK</Data></Cell></Row><Row ss:Height="12.8409"><Cell><Data ss:Type="String">ENSG00000196772</Data></Cell><Cell><Data ss:Type="Number">-0</Data></Cell><Cell><Data ss:Type="Number">-0</Data></Cell><Cell><Data ss:Type="String">O14AG_HUMAN</Data></Cell><Cell><Data ss:Type="String">OR14A16</Data></Cell><Cell><Data ss:Type="Number">-0</Data></Cell><Cell><Data ss:Type="String">chr1:247978101-247979031</Data></Cell><Cell><Data ss:Type="Number">-0</Data></Cell><Cell><Data ss:Type="Number">-0</Data></Cell><Cell><Data ss:Type="Number">-0</Data></Cell><Cell><Data ss:Type="Number">-0</Data></Cell><Cell><Data ss:Type="Number">-0</Data></Cell><Cell><Data ss:Type="String">OK</Data></Cell></Row><Row ss:Height="12.8409"><Cell><Data ss:Type="String">ENSG00000197591</Data></Cell><Cell><Data ss:Type="Number">-0</Data></Cell><Cell><Data ss:Type="Number">-0</Data></Cell><Cell><Data ss:Type="String">O11L1_HUMAN</Data></Cell><Cell><Data ss:Type="String">OR11L1</Data></Cell><Cell><Data ss:Type="Number">-0</Data></Cell><Cell><Data ss:Type="String">chr1:248004198-248005254</Data></Cell><Cell><Data ss:Type="Number">-0</Data></Cell><Cell><Data ss:Type="Number">-0</Data></Cell><Cell><Data ss:Type="Number">-0</Data></Cell><Cell><Data ss:Type="Number">-0</Data></Cell><Cell><Data ss:Type="Number">-0</Data></Cell><Cell><Data ss:Type="String">OK</Data></Cell></Row><Row ss:Height="12.8409"><Cell><Data ss:Type="String">ENSG00000162722</Data></Cell><Cell><Data ss:Type="Number">-0</Data></Cell><Cell><Data ss:Type="Number">-0</Data></Cell><Cell><Data ss:Type="String">TRI58_HUMAN</Data></Cell><Cell><Data ss:Type="String">TRIM58</Data></Cell><Cell><Data ss:Type="Number">-0</Data></Cell><Cell><Data ss:Type="String">chr1:248020500-248041507</Data></Cell><Cell><Data ss:Type="Number">-0</Data></Cell><Cell><Data ss:Type="Number">-0</Data></Cell><Cell><Data ss:Type="Number">-0</Data></Cell><Cell><Data ss:Type="Number">-0</Data></Cell><Cell><Data ss:Type="Number">-0</Data></Cell><Cell><Data ss:Type="String">OK</Data></Cell></Row><Row ss:Index="421" ss:Height="12.8409"><Cell><Data ss:Type="String">ENSG00000177462</Data></Cell><Cell><Data ss:Type="Number">-0</Data></Cell><Cell><Data ss:Type="Number">-0</Data></Cell><Cell><Data ss:Type="String">OR2T8_HUMAN</Data></Cell><Cell><Data ss:Type="String">OR2T8</Data></Cell><Cell><Data ss:Type="Number">-0</Data></Cell><Cell><Data ss:Type="String">chr1:248084319-248085258</Data></Cell><Cell><Data ss:Type="Number">-0</Data></Cell><Cell><Data ss:Type="Number">-0</Data></Cell><Cell><Data ss:Type="Number">-0</Data></Cell><Cell><Data ss:Type="Number">-0</Data></Cell><Cell><Data ss:Type="Number">-0</Data></Cell><Cell><Data ss:Type="String">OK</Data></Cell></Row><Row ss:Height="12.8409"><Cell><Data ss:Type="String">ENSG00000177275</Data></Cell><Cell><Data ss:Type="Number">-0</Data></Cell><Cell><Data ss:Type="Number">-0</Data></Cell><Cell><Data ss:Type="String">O2AJ1_HUMAN</Data></Cell><Cell><Data ss:Type="String">OR2AJ1</Data></Cell><Cell><Data ss:Type="Number">-0</Data></Cell><Cell><Data ss:Type="String">chr1:248097070-248098057</Data></Cell><Cell><Data ss:Type="Number">-0</Data></Cell><Cell><Data ss:Type="Number">-0</Data></Cell><Cell><Data ss:Type="Number">-0</Data></Cell><Cell><Data ss:Type="Number">-0</Data></Cell><Cell><Data ss:Type="Number">-0</Data></Cell><Cell><Data ss:Type="String">OK</Data></Cell></Row><Row ss:Height="12.8409"><Cell><Data ss:Type="String">ENSG00000196071</Data></Cell><Cell><Data ss:Type="Number">-0</Data></Cell><Cell><Data ss:Type="Number">-0</Data></Cell><Cell><Data ss:Type="String">OR2LD_HUMAN</Data></Cell><Cell><Data ss:Type="String">OR2L13</Data></Cell><Cell><Data ss:Type="Number">-0</Data></Cell><Cell><Data ss:Type="String">chr1:248100492-248264224</Data></Cell><Cell><Data ss:Type="Number">-0</Data></Cell><Cell><Data ss:Type="Number">-0</Data></Cell><Cell><Data ss:Type="Number">-0</Data></Cell><Cell><Data ss:Type="Number">-0</Data></Cell><Cell><Data ss:Type="Number">-0</Data></Cell><Cell><Data ss:Type="String">OK</Data></Cell></Row><Row ss:Height="12.8409"><Cell><Data ss:Type="String">ENSG00000196936</Data></Cell><Cell><Data ss:Type="Number">-0</Data></Cell><Cell><Data ss:Type="Number">-0</Data></Cell><Cell><Data ss:Type="String">OR2L8_HUMAN</Data></Cell><Cell><Data ss:Type="String">OR2L8</Data></Cell><Cell><Data ss:Type="Number">-0</Data></Cell><Cell><Data ss:Type="String">chr1:248112159-248113098</Data></Cell><Cell><Data ss:Type="Number">-0</Data></Cell><Cell><Data ss:Type="Number">-0</Data></Cell><Cell><Data ss:Type="Number">-0</Data></Cell><Cell><Data ss:Type="Number">-0</Data></Cell><Cell><Data ss:Type="Number">-0</Data></Cell><Cell><Data ss:Type="String">OK</Data></Cell></Row><Row ss:Height="12.8409"><Cell><Data ss:Type="String">ENSG00000187080</Data></Cell><Cell><Data ss:Type="Number">-0</Data></Cell><Cell><Data ss:Type="Number">-0</Data></Cell><Cell><Data ss:Type="String">O2AK2_HUMAN</Data></Cell><Cell><Data ss:Type="String">OR2AK2</Data></Cell><Cell><Data ss:Type="Number">-0</Data></Cell><Cell><Data ss:Type="String">chr1:248128534-248129641</Data></Cell><Cell><Data ss:Type="Number">-0</Data></Cell><Cell><Data ss:Type="Number">-0</Data></Cell><Cell><Data ss:Type="Number">-0</Data></Cell><Cell><Data ss:Type="Number">-0</Data></Cell><Cell><Data ss:Type="Number">-0</Data></Cell><Cell><Data ss:Type="String">OK</Data></Cell></Row><Row ss:Height="12.8409"><Cell><Data ss:Type="String">ENSG00000197454</Data></Cell><Cell><Data ss:Type="Number">-0</Data></Cell><Cell><Data ss:Type="Number">-0</Data></Cell><Cell><Data ss:Type="String">OR2L5_HUMAN</Data></Cell><Cell><Data ss:Type="String">OR2L5</Data></Cell><Cell><Data ss:Type="Number">-0</Data></Cell><Cell><Data ss:Type="String">chr1:248185249-248186188</Data></Cell><Cell><Data ss:Type="Number">-0</Data></Cell><Cell><Data ss:Type="Number">-0</Data></Cell><Cell><Data ss:Type="Number">-0</Data></Cell><Cell><Data ss:Type="Number">-0</Data></Cell><Cell><Data ss:Type="Number">-0</Data></Cell><Cell><Data ss:Type="String">OK</Data></Cell></Row><Row ss:Height="12.8409"><Cell><Data ss:Type="String">ENSG00000203663</Data></Cell><Cell><Data ss:Type="Number">-0</Data></Cell><Cell><Data ss:Type="Number">-0</Data></Cell><Cell><Data ss:Type="String">OR2L2_HUMAN</Data></Cell><Cell><Data ss:Type="String">OR2L2</Data></Cell><Cell><Data ss:Type="Number">-0</Data></Cell><Cell><Data ss:Type="String">chr1:248201473-248202607</Data></Cell><Cell><Data ss:Type="Number">-0</Data></Cell><Cell><Data ss:Type="Number">-0</Data></Cell><Cell><Data ss:Type="Number">-0</Data></Cell><Cell><Data ss:Type="Number">-0</Data></Cell><Cell><Data ss:Type="Number">-0</Data></Cell><Cell><Data ss:Type="String">OK</Data></Cell></Row><Row ss:Height="12.8409"><Cell><Data ss:Type="String">ENSG00000198128</Data></Cell><Cell><Data ss:Type="Number">-0</Data></Cell><Cell><Data ss:Type="Number">-0</Data></Cell><Cell><Data ss:Type="String">OR2L3_HUMAN</Data></Cell><Cell><Data ss:Type="String">OR2L3</Data></Cell><Cell><Data ss:Type="Number">-0</Data></Cell><Cell><Data ss:Type="String">chr1:248223983-248224922</Data></Cell><Cell><Data ss:Type="Number">-0</Data></Cell><Cell><Data ss:Type="Number">-0</Data></Cell><Cell><Data ss:Type="Number">-0</Data></Cell><Cell><Data ss:Type="Number">-0</Data></Cell><Cell><Data ss:Type="Number">-0</Data></Cell><Cell><Data ss:Type="String">OK</Data></Cell></Row><Row ss:Height="12.8409"><Cell><Data ss:Type="String">ENSG00000162727</Data></Cell><Cell><Data ss:Type="Number">-0</Data></Cell><Cell><Data ss:Type="Number">-0</Data></Cell><Cell><Data ss:Type="String">OR2M5_HUMAN</Data></Cell><Cell><Data ss:Type="String">OR2M5</Data></Cell><Cell><Data ss:Type="Number">-0</Data></Cell><Cell><Data ss:Type="String">chr1:248308449-248309388</Data></Cell><Cell><Data ss:Type="Number">-0</Data></Cell><Cell><Data ss:Type="Number">-0</Data></Cell><Cell><Data ss:Type="Number">-0</Data></Cell><Cell><Data ss:Type="Number">-0</Data></Cell><Cell><Data ss:Type="Number">-0</Data></Cell><Cell><Data ss:Type="String">OK</Data></Cell></Row><Row ss:Height="12.8409"><Cell><Data ss:Type="String">ENSG00000228198</Data></Cell><Cell><Data ss:Type="Number">-0</Data></Cell><Cell><Data ss:Type="Number">-0</Data></Cell><Cell><Data ss:Type="String">OR2M3_HUMAN</Data></Cell><Cell><Data ss:Type="String">OR2M3</Data></Cell><Cell><Data ss:Type="Number">-0</Data></Cell><Cell><Data ss:Type="String">chr1:248366331-248367392</Data></Cell><Cell><Data ss:Type="Number">-0</Data></Cell><Cell><Data ss:Type="Number">-0</Data></Cell><Cell><Data ss:Type="Number">-0</Data></Cell><Cell><Data ss:Type="Number">-0</Data></Cell><Cell><Data ss:Type="Number">-0</Data></Cell><Cell><Data ss:Type="String">OK</Data></Cell></Row><Row ss:Index="431" ss:Height="12.8409"><Cell><Data ss:Type="String">ENSG00000171180</Data></Cell><Cell><Data ss:Type="Number">-0</Data></Cell><Cell><Data ss:Type="Number">-0</Data></Cell><Cell><Data ss:Type="String">OR2M4_HUMAN</Data></Cell><Cell><Data ss:Type="String">OR2M4</Data></Cell><Cell><Data ss:Type="Number">-0</Data></Cell><Cell><Data ss:Type="String">chr1:248402230-248403166</Data></Cell><Cell><Data ss:Type="Number">-0</Data></Cell><Cell><Data ss:Type="Number">-0</Data></Cell><Cell><Data ss:Type="Number">-0</Data></Cell><Cell><Data ss:Type="Number">-0</Data></Cell><Cell><Data ss:Type="Number">-0</Data></Cell><Cell><Data ss:Type="String">OK</Data></Cell></Row><Row ss:Height="12.8409"><Cell><Data ss:Type="String">ENSG00000177212</Data></Cell><Cell><Data ss:Type="Number">-0</Data></Cell><Cell><Data ss:Type="Number">-0</Data></Cell><Cell><Data ss:Type="String">O2T33_HUMAN</Data></Cell><Cell><Data ss:Type="String">OR2T33</Data></Cell><Cell><Data ss:Type="Number">-0</Data></Cell><Cell><Data ss:Type="String">chr1:248436072-248437138</Data></Cell><Cell><Data ss:Type="Number">-0</Data></Cell><Cell><Data ss:Type="Number">-0</Data></Cell><Cell><Data ss:Type="Number">-0</Data></Cell><Cell><Data ss:Type="Number">-0</Data></Cell><Cell><Data ss:Type="Number">-0</Data></Cell><Cell><Data ss:Type="String">OK</Data></Cell></Row><Row ss:Height="12.8409"><Cell><Data ss:Type="String">ENSG00000177201</Data></Cell><Cell><Data ss:Type="Number">-0</Data></Cell><Cell><Data ss:Type="Number">-0</Data></Cell><Cell><Data ss:Type="String">O2T12_HUMAN</Data></Cell><Cell><Data ss:Type="String">OR2T12</Data></Cell><Cell><Data ss:Type="Number">-0</Data></Cell><Cell><Data ss:Type="String">chr1:248457917-248458880</Data></Cell><Cell><Data ss:Type="Number">-0</Data></Cell><Cell><Data ss:Type="Number">-0</Data></Cell><Cell><Data ss:Type="Number">-0</Data></Cell><Cell><Data ss:Type="Number">-0</Data></Cell><Cell><Data ss:Type="Number">-0</Data></Cell><Cell><Data ss:Type="String">OK</Data></Cell></Row><Row ss:Height="12.8409"><Cell><Data ss:Type="String">ENSG00000177186</Data></Cell><Cell><Data ss:Type="Number">-0</Data></Cell><Cell><Data ss:Type="Number">-0</Data></Cell><Cell><Data ss:Type="String">OR2M7_HUMAN</Data></Cell><Cell><Data ss:Type="String">OR2M7</Data></Cell><Cell><Data ss:Type="Number">-0</Data></Cell><Cell><Data ss:Type="String">chr1:248486893-248487899</Data></Cell><Cell><Data ss:Type="Number">-0</Data></Cell><Cell><Data ss:Type="Number">-0</Data></Cell><Cell><Data ss:Type="Number">-0</Data></Cell><Cell><Data ss:Type="Number">-0</Data></Cell><Cell><Data ss:Type="Number">-0</Data></Cell><Cell><Data ss:Type="String">OK</Data></Cell></Row><Row ss:Height="12.8409"><Cell><Data ss:Type="String">ENSG00000177174</Data></Cell><Cell><Data ss:Type="Number">-0</Data></Cell><Cell><Data ss:Type="Number">-0</Data></Cell><Cell><Data ss:Type="String">O14CZ_HUMAN</Data></Cell><Cell><Data ss:Type="String">OR14C36</Data></Cell><Cell><Data ss:Type="Number">-0</Data></Cell><Cell><Data ss:Type="String">chr1:248512076-248513015</Data></Cell><Cell><Data ss:Type="Number">-0</Data></Cell><Cell><Data ss:Type="Number">-0</Data></Cell><Cell><Data ss:Type="Number">-0</Data></Cell><Cell><Data ss:Type="Number">-0</Data></Cell><Cell><Data ss:Type="Number">-0</Data></Cell><Cell><Data ss:Type="String">OK</Data></Cell></Row><Row ss:Height="12.8409"><Cell><Data ss:Type="String">ENSG00000196944</Data></Cell><Cell><Data ss:Type="Number">-0</Data></Cell><Cell><Data ss:Type="Number">-0</Data></Cell><Cell><Data ss:Type="String">OR2T4_HUMAN</Data></Cell><Cell><Data ss:Type="String">OR2T4</Data></Cell><Cell><Data ss:Type="Number">-0</Data></Cell><Cell><Data ss:Type="String">chr1:248524882-248525929</Data></Cell><Cell><Data ss:Type="Number">-0</Data></Cell><Cell><Data ss:Type="Number">-0</Data></Cell><Cell><Data ss:Type="Number">-0</Data></Cell><Cell><Data ss:Type="Number">-0</Data></Cell><Cell><Data ss:Type="Number">-0</Data></Cell><Cell><Data ss:Type="String">OK</Data></Cell></Row><Row ss:Height="12.8409"><Cell><Data ss:Type="String">ENSG00000198104</Data></Cell><Cell><Data ss:Type="Number">-0</Data></Cell><Cell><Data ss:Type="Number">-0</Data></Cell><Cell><Data ss:Type="String">OR2T6_HUMAN</Data></Cell><Cell><Data ss:Type="String">OR2T6</Data></Cell><Cell><Data ss:Type="Number">-0</Data></Cell><Cell><Data ss:Type="String">chr1:248550909-248551836</Data></Cell><Cell><Data ss:Type="Number">-0</Data></Cell><Cell><Data ss:Type="Number">-0</Data></Cell><Cell><Data ss:Type="Number">-0</Data></Cell><Cell><Data ss:Type="Number">-0</Data></Cell><Cell><Data ss:Type="Number">-0</Data></Cell><Cell><Data ss:Type="String">OK</Data></Cell></Row><Row ss:Height="12.8409"><Cell><Data ss:Type="String">ENSG00000196240</Data></Cell><Cell><Data ss:Type="Number">-0</Data></Cell><Cell><Data ss:Type="Number">-0</Data></Cell><Cell><Data ss:Type="String">OR2T2_HUMAN</Data></Cell><Cell><Data ss:Type="String">OR2T2</Data></Cell><Cell><Data ss:Type="Number">-0</Data></Cell><Cell><Data ss:Type="String">chr1:248616076-248617130</Data></Cell><Cell><Data ss:Type="Number">-0</Data></Cell><Cell><Data ss:Type="Number">-0</Data></Cell><Cell><Data ss:Type="Number">-0</Data></Cell><Cell><Data ss:Type="Number">-0</Data></Cell><Cell><Data ss:Type="Number">-0</Data></Cell><Cell><Data ss:Type="String">OK</Data></Cell></Row><Row ss:Height="12.8409"><Cell><Data ss:Type="String">ENSG00000196539</Data></Cell><Cell><Data ss:Type="Number">-0</Data></Cell><Cell><Data ss:Type="Number">-0</Data></Cell><Cell><Data ss:Type="String">OR2T3_HUMAN</Data></Cell><Cell><Data ss:Type="String">OR2T3</Data></Cell><Cell><Data ss:Type="Number">-0</Data></Cell><Cell><Data ss:Type="String">chr1:248636626-248637634</Data></Cell><Cell><Data ss:Type="Number">-0</Data></Cell><Cell><Data ss:Type="Number">-0</Data></Cell><Cell><Data ss:Type="Number">-0</Data></Cell><Cell><Data ss:Type="Number">-0</Data></Cell><Cell><Data ss:Type="Number">-0</Data></Cell><Cell><Data ss:Type="String">OK</Data></Cell></Row><Row ss:Height="12.8409"><Cell><Data ss:Type="String">ENSG00000203661</Data></Cell><Cell><Data ss:Type="Number">-0</Data></Cell><Cell><Data ss:Type="Number">-0</Data></Cell><Cell><Data ss:Type="String">OR2T5_HUMAN</Data></Cell><Cell><Data ss:Type="String">OR2T5</Data></Cell><Cell><Data ss:Type="Number">-0</Data></Cell><Cell><Data ss:Type="String">chr1:248651884-248652898</Data></Cell><Cell><Data ss:Type="Number">-0</Data></Cell><Cell><Data ss:Type="Number">-0</Data></Cell><Cell><Data ss:Type="Number">-0</Data></Cell><Cell><Data ss:Type="Number">-0</Data></Cell><Cell><Data ss:Type="Number">-0</Data></Cell><Cell><Data ss:Type="String">OK</Data></Cell></Row><Row ss:Index="441" ss:Height="12.8409"><Cell><Data ss:Type="String">ENSG00000188558</Data></Cell><Cell><Data ss:Type="Number">-0</Data></Cell><Cell><Data ss:Type="Number">-0</Data></Cell><Cell><Data ss:Type="String">OR2G6_HUMAN</Data></Cell><Cell><Data ss:Type="String">OR2G6</Data></Cell><Cell><Data ss:Type="Number">-0</Data></Cell><Cell><Data ss:Type="String">chr1:248684915-248685964</Data></Cell><Cell><Data ss:Type="Number">-0</Data></Cell><Cell><Data ss:Type="Number">-0</Data></Cell><Cell><Data ss:Type="Number">-0</Data></Cell><Cell><Data ss:Type="Number">-0</Data></Cell><Cell><Data ss:Type="Number">-0</Data></Cell><Cell><Data ss:Type="String">OK</Data></Cell></Row><Row ss:Height="12.8409"><Cell><Data ss:Type="String">ENSG00000182783</Data></Cell><Cell><Data ss:Type="Number">-0</Data></Cell><Cell><Data ss:Type="Number">-0</Data></Cell><Cell><Data ss:Type="String">O2T29_HUMAN</Data></Cell><Cell><Data ss:Type="String">OR2T29</Data></Cell><Cell><Data ss:Type="Number">-0</Data></Cell><Cell><Data ss:Type="String">chr1:248721783-248722797</Data></Cell><Cell><Data ss:Type="Number">-0</Data></Cell><Cell><Data ss:Type="Number">-0</Data></Cell><Cell><Data ss:Type="Number">-0</Data></Cell><Cell><Data ss:Type="Number">-0</Data></Cell><Cell><Data ss:Type="Number">-0</Data></Cell><Cell><Data ss:Type="String">OK</Data></Cell></Row><Row ss:Height="12.8409"><Cell><Data ss:Type="String">ENSG00000184022</Data></Cell><Cell><Data ss:Type="Number">-0</Data></Cell><Cell><Data ss:Type="Number">-0</Data></Cell><Cell><Data ss:Type="String">O2T10_HUMAN</Data></Cell><Cell><Data ss:Type="String">OR2T10</Data></Cell><Cell><Data ss:Type="Number">-0</Data></Cell><Cell><Data ss:Type="String">chr1:248756051-248757100</Data></Cell><Cell><Data ss:Type="Number">-0</Data></Cell><Cell><Data ss:Type="Number">-0</Data></Cell><Cell><Data ss:Type="Number">-0</Data></Cell><Cell><Data ss:Type="Number">-0</Data></Cell><Cell><Data ss:Type="Number">-0</Data></Cell><Cell><Data ss:Type="String">OK</Data></Cell></Row><Row ss:Height="12.8409"><Cell><Data ss:Type="String">ENSG00000183130</Data></Cell><Cell><Data ss:Type="Number">-0</Data></Cell><Cell><Data ss:Type="Number">-0</Data></Cell><Cell><Data ss:Type="String">O2T11_HUMAN</Data></Cell><Cell><Data ss:Type="String">OR2T11</Data></Cell><Cell><Data ss:Type="Number">-0</Data></Cell><Cell><Data ss:Type="String">chr1:248789419-248790491</Data></Cell><Cell><Data ss:Type="Number">-0</Data></Cell><Cell><Data ss:Type="Number">-0</Data></Cell><Cell><Data ss:Type="Number">-0</Data></Cell><Cell><Data ss:Type="Number">-0</Data></Cell><Cell><Data ss:Type="Number">-0</Data></Cell><Cell><Data ss:Type="String">OK</Data></Cell></Row><Row ss:Height="12.8409"><Cell><Data ss:Type="String">ENSG00000177151</Data></Cell><Cell><Data ss:Type="Number">-0</Data></Cell><Cell><Data ss:Type="Number">-0</Data></Cell><Cell><Data ss:Type="String">O2T35_HUMAN</Data></Cell><Cell><Data ss:Type="String">OR2T35</Data></Cell><Cell><Data ss:Type="Number">-0</Data></Cell><Cell><Data ss:Type="String">chr1:248801587-248802559</Data></Cell><Cell><Data ss:Type="Number">-0</Data></Cell><Cell><Data ss:Type="Number">-0</Data></Cell><Cell><Data ss:Type="Number">-0</Data></Cell><Cell><Data ss:Type="Number">-0</Data></Cell><Cell><Data ss:Type="Number">-0</Data></Cell><Cell><Data ss:Type="String">OK</Data></Cell></Row><Row ss:Height="12.8409"><Cell><Data ss:Type="String">ENSG00000187701</Data></Cell><Cell><Data ss:Type="Number">-0</Data></Cell><Cell><Data ss:Type="Number">-0</Data></Cell><Cell><Data ss:Type="String">O2T27_HUMAN</Data></Cell><Cell><Data ss:Type="String">OR2T27</Data></Cell><Cell><Data ss:Type="Number">-0</Data></Cell><Cell><Data ss:Type="String">chr1:248813231-248814185</Data></Cell><Cell><Data ss:Type="Number">-0</Data></Cell><Cell><Data ss:Type="Number">-0</Data></Cell><Cell><Data ss:Type="Number">-0</Data></Cell><Cell><Data ss:Type="Number">-0</Data></Cell><Cell><Data ss:Type="Number">-0</Data></Cell><Cell><Data ss:Type="String">OK</Data></Cell></Row><Row ss:Height="12.8409"><Cell><Data ss:Type="String">ENSG00000189181</Data></Cell><Cell><Data ss:Type="Number">-0</Data></Cell><Cell><Data ss:Type="Number">-0</Data></Cell><Cell><Data ss:Type="String">O14I1_HUMAN</Data></Cell><Cell><Data ss:Type="String">OR14I1</Data></Cell><Cell><Data ss:Type="Number">-0</Data></Cell><Cell><Data ss:Type="String">chr1:248844627-248845629</Data></Cell><Cell><Data ss:Type="Number">-0</Data></Cell><Cell><Data ss:Type="Number">-0</Data></Cell><Cell><Data ss:Type="Number">-0</Data></Cell><Cell><Data ss:Type="Number">-0</Data></Cell><Cell><Data ss:Type="Number">-0</Data></Cell><Cell><Data ss:Type="String">OK</Data></Cell></Row><Row ss:Height="12.8409"><Cell><Data ss:Type="String">ENSG00000196242</Data></Cell><Cell><Data ss:Type="Number">-0</Data></Cell><Cell><Data ss:Type="Number">-0</Data></Cell><Cell><Data ss:Type="String">OR2C3_HUMAN</Data></Cell><Cell><Data ss:Type="String">OR2C3</Data></Cell><Cell><Data ss:Type="Number">-0</Data></Cell><Cell><Data ss:Type="String">chr1:247693433-247697141</Data></Cell><Cell><Data ss:Type="Number">-0</Data></Cell><Cell><Data ss:Type="Number">-0</Data></Cell><Cell><Data ss:Type="Number">-0</Data></Cell><Cell><Data ss:Type="Number">-0</Data></Cell><Cell><Data ss:Type="Number">-0</Data></Cell><Cell><Data ss:Type="String">OK</Data></Cell></Row><Row ss:Height="12.8409"><Cell><Data ss:Type="String">ENSG00000177489</Data></Cell><Cell><Data ss:Type="Number">-0</Data></Cell><Cell><Data ss:Type="Number">-0</Data></Cell><Cell><Data ss:Type="String">OR2G2_HUMAN</Data></Cell><Cell><Data ss:Type="String">OR2G2</Data></Cell><Cell><Data ss:Type="Number">-0</Data></Cell><Cell><Data ss:Type="String">chr1:247751661-247752615</Data></Cell><Cell><Data ss:Type="Number">-0</Data></Cell><Cell><Data ss:Type="Number">-0</Data></Cell><Cell><Data ss:Type="Number">-0</Data></Cell><Cell><Data ss:Type="Number">-0</Data></Cell><Cell><Data ss:Type="Number">-0</Data></Cell><Cell><Data ss:Type="String">OK</Data></Cell></Row><Row ss:Height="12.8409"><Cell><Data ss:Type="String">ENSG00000197437</Data></Cell><Cell><Data ss:Type="Number">-0</Data></Cell><Cell><Data ss:Type="Number">-0</Data></Cell><Cell><Data ss:Type="String">O13G1_HUMAN</Data></Cell><Cell><Data ss:Type="String">OR13G1</Data></Cell><Cell><Data ss:Type="Number">-0</Data></Cell><Cell><Data ss:Type="String">chr1:247835319-247836365</Data></Cell><Cell><Data ss:Type="Number">-0</Data></Cell><Cell><Data ss:Type="Number">-0</Data></Cell><Cell><Data ss:Type="Number">-0</Data></Cell><Cell><Data ss:Type="Number">-0</Data></Cell><Cell><Data ss:Type="Number">-0</Data></Cell><Cell><Data ss:Type="String">OK</Data></Cell></Row><Row ss:Height="12.8409"><Cell><Data ss:Type="String">ENSG00000169214</Data></Cell><Cell><Data ss:Type="Number">-0</Data></Cell><Cell><Data ss:Type="Number">-0</Data></Cell><Cell><Data ss:Type="String">OR6F1_HUMAN</Data></Cell><Cell><Data ss:Type="String">OR6F1</Data></Cell><Cell><Data ss:Type="Number">-0</Data></Cell><Cell><Data ss:Type="String">chr1:247875044-247876105</Data></Cell><Cell><Data ss:Type="Number">-0</Data></Cell><Cell><Data ss:Type="Number">-0</Data></Cell><Cell><Data ss:Type="Number">-0</Data></Cell><Cell><Data ss:Type="Number">-0</Data></Cell><Cell><Data ss:Type="Number">-0</Data></Cell><Cell><Data ss:Type="String">OK</Data></Cell></Row><Row ss:Index="452" ss:Height="12.8409"><Cell><Data ss:Type="String">ENSG00000241128</Data></Cell><Cell><Data ss:Type="Number">-0</Data></Cell><Cell><Data ss:Type="Number">-0</Data></Cell><Cell><Data ss:Type="String">O14A2_HUMAN</Data></Cell><Cell><Data ss:Type="String">OR14A2</Data></Cell><Cell><Data ss:Type="Number">-0</Data></Cell><Cell><Data ss:Type="String">chr1:247886400-247887345</Data></Cell><Cell><Data ss:Type="Number">-0</Data></Cell><Cell><Data ss:Type="Number">-0</Data></Cell><Cell><Data ss:Type="Number">-0</Data></Cell><Cell><Data ss:Type="Number">-0</Data></Cell><Cell><Data ss:Type="Number">-0</Data></Cell><Cell><Data ss:Type="String">OK</Data></Cell></Row><Row ss:Height="12.8409"><Cell><Data ss:Type="String">ENSG00000153230</Data></Cell><Cell><Data ss:Type="Number">-0</Data></Cell><Cell><Data ss:Type="Number">-0</Data></Cell><Cell><Data ss:Type="String">O14K1_HUMAN</Data></Cell><Cell><Data ss:Type="String">OR14K1</Data></Cell><Cell><Data ss:Type="Number">-0</Data></Cell><Cell><Data ss:Type="String">chr1:247901916-247902861</Data></Cell><Cell><Data ss:Type="Number">-0</Data></Cell><Cell><Data ss:Type="Number">-0</Data></Cell><Cell><Data ss:Type="Number">-0</Data></Cell><Cell><Data ss:Type="Number">-0</Data></Cell><Cell><Data ss:Type="Number">-0</Data></Cell><Cell><Data ss:Type="String">OK</Data></Cell></Row><Row ss:Height="12.8409"><Cell><Data ss:Type="String">ENSG00000173876</Data></Cell><Cell><Data ss:Type="Number">-0</Data></Cell><Cell><Data ss:Type="Number">-0</Data></Cell><Cell><Data ss:Type="String">TBB8_HUMAN</Data></Cell><Cell><Data ss:Type="String">TUBB8</Data></Cell><Cell><Data ss:Type="Number">-0</Data></Cell><Cell><Data ss:Type="String">chr10:92827-96053</Data></Cell><Cell><Data ss:Type="Number">-0</Data></Cell><Cell><Data ss:Type="Number">-0</Data></Cell><Cell><Data ss:Type="Number">-0</Data></Cell><Cell><Data ss:Type="Number">-0</Data></Cell><Cell><Data ss:Type="Number">-0</Data></Cell><Cell><Data ss:Type="String">OK</Data></Cell></Row><Row ss:Height="12.8409"><Cell><Data ss:Type="String">ENSG00000243709</Data></Cell><Cell><Data ss:Type="Number">-0</Data></Cell><Cell><Data ss:Type="Number">-0</Data></Cell><Cell><Data ss:Type="String">LFTY1_HUMAN</Data></Cell><Cell><Data ss:Type="String">LEFTY1</Data></Cell><Cell><Data ss:Type="Number">-0</Data></Cell><Cell><Data ss:Type="String">chr1:226073981-226099082</Data></Cell><Cell><Data ss:Type="Number">-0</Data></Cell><Cell><Data ss:Type="Number">-0</Data></Cell><Cell><Data ss:Type="Number">-0</Data></Cell><Cell><Data ss:Type="Number">-0</Data></Cell><Cell><Data ss:Type="Number">-0</Data></Cell><Cell><Data ss:Type="String">OK</Data></Cell></Row><Row ss:Height="12.8409"><Cell><Data ss:Type="String">ENSG00000148377</Data></Cell><Cell><Data ss:Type="Number">-0</Data></Cell><Cell><Data ss:Type="Number">-0</Data></Cell><Cell><Data ss:Type="String">IDI2_HUMAN</Data></Cell><Cell><Data ss:Type="String">IDI2</Data></Cell><Cell><Data ss:Type="Number">-0</Data></Cell><Cell><Data ss:Type="String">chr10:1064846-1071799</Data></Cell><Cell><Data ss:Type="Number">-0</Data></Cell><Cell><Data ss:Type="Number">-0</Data></Cell><Cell><Data ss:Type="Number">-0</Data></Cell><Cell><Data ss:Type="Number">-0</Data></Cell><Cell><Data ss:Type="Number">-0</Data></Cell><Cell><Data ss:Type="String">OK</Data></Cell></Row><Row ss:Height="12.8409"><Cell><Data ss:Type="String">ENSG00000180525</Data></Cell><Cell><Data ss:Type="Number">-0</Data></Cell><Cell><Data ss:Type="Number">-0</Data></Cell><Cell><Data ss:Type="String">CJ108_HUMAN</Data></Cell><Cell><Data ss:Type="String">C10orf108</Data></Cell><Cell><Data ss:Type="Number">-0</Data></Cell><Cell><Data ss:Type="String">chr10:695887-709947</Data></Cell><Cell><Data ss:Type="Number">-0</Data></Cell><Cell><Data ss:Type="Number">-0</Data></Cell><Cell><Data ss:Type="Number">-0</Data></Cell><Cell><Data ss:Type="Number">-0</Data></Cell><Cell><Data ss:Type="Number">-0</Data></Cell><Cell><Data ss:Type="String">OK</Data></Cell></Row><Row ss:Height="12.8409"><Cell><Data ss:Type="String">ENSG00000196326</Data></Cell><Cell><Data ss:Type="Number">-0</Data></Cell><Cell><Data ss:Type="Number">-0</Data></Cell><Cell><Data ss:Type="String">AKCL1_HUMAN</Data></Cell><Cell><Data ss:Type="String">AKR1CL1</Data></Cell><Cell><Data ss:Type="Number">-0</Data></Cell><Cell><Data ss:Type="String">chr10:5202774-5244449</Data></Cell><Cell><Data ss:Type="Number">-0</Data></Cell><Cell><Data ss:Type="Number">-0</Data></Cell><Cell><Data ss:Type="Number">-0</Data></Cell><Cell><Data ss:Type="Number">-0</Data></Cell><Cell><Data ss:Type="Number">-0</Data></Cell><Cell><Data ss:Type="String">OK</Data></Cell></Row><Row ss:Height="12.8409"><Cell><Data ss:Type="String">ENSG00000178372</Data></Cell><Cell><Data ss:Type="Number">-0</Data></Cell><Cell><Data ss:Type="Number">-0</Data></Cell><Cell><Data ss:Type="String">CALL5_HUMAN</Data></Cell><Cell><Data ss:Type="String">CALML5</Data></Cell><Cell><Data ss:Type="Number">-0</Data></Cell><Cell><Data ss:Type="String">chr10:5540657-5541533</Data></Cell><Cell><Data ss:Type="Number">-0</Data></Cell><Cell><Data ss:Type="Number">-0</Data></Cell><Cell><Data ss:Type="Number">-0</Data></Cell><Cell><Data ss:Type="Number">-0</Data></Cell><Cell><Data ss:Type="Number">-0</Data></Cell><Cell><Data ss:Type="String">OK</Data></Cell></Row><Row ss:Height="12.8409"><Cell><Data ss:Type="String">ENSG00000134461</Data></Cell><Cell><Data ss:Type="Number">-0</Data></Cell><Cell><Data ss:Type="Number">-0</Data></Cell><Cell><Data ss:Type="String">ANR16_HUMAN</Data></Cell><Cell><Data ss:Type="String">ANKRD16</Data></Cell><Cell><Data ss:Type="Number">-0</Data></Cell><Cell><Data ss:Type="String">chr10:5903688-5931869</Data></Cell><Cell><Data ss:Type="Number">-0</Data></Cell><Cell><Data ss:Type="Number">-0</Data></Cell><Cell><Data ss:Type="Number">-0</Data></Cell><Cell><Data ss:Type="Number">-0</Data></Cell><Cell><Data ss:Type="Number">-0</Data></Cell><Cell><Data ss:Type="String">OK</Data></Cell></Row><Row ss:Height="12.8409"><Cell><Data ss:Type="String">ENSG00000259741</Data></Cell><Cell><Data ss:Type="Number">-0</Data></Cell><Cell><Data ss:Type="Number">-0</Data></Cell><Cell><Data ss:Type="String">Q2LD45_HUMAN</Data></Cell><Cell><Data ss:Type="String">AL589988.1</Data></Cell><Cell><Data ss:Type="Number">-0</Data></Cell><Cell><Data ss:Type="String">chr10:225952-295049</Data></Cell><Cell><Data ss:Type="Number">-0</Data></Cell><Cell><Data ss:Type="Number">-0</Data></Cell><Cell><Data ss:Type="Number">-0</Data></Cell><Cell><Data ss:Type="Number">-0</Data></Cell><Cell><Data ss:Type="Number">-0</Data></Cell><Cell><Data ss:Type="String">LOWDATA</Data></Cell></Row><Row ss:Index="462" ss:Height="12.8409"><Cell><Data ss:Type="String">ENSG00000065665</Data></Cell><Cell><Data ss:Type="Number">-0</Data></Cell><Cell><Data ss:Type="Number">-0</Data></Cell><Cell><Data ss:Type="String">S61A2_HUMAN</Data></Cell><Cell><Data ss:Type="String">SEC61A2</Data></Cell><Cell><Data ss:Type="Number">-0</Data></Cell><Cell><Data ss:Type="String">chr10:12171635-12211960</Data></Cell><Cell><Data ss:Type="Number">-0</Data></Cell><Cell><Data ss:Type="Number">-0</Data></Cell><Cell><Data ss:Type="Number">-0</Data></Cell><Cell><Data ss:Type="Number">-0</Data></Cell><Cell><Data ss:Type="Number">-0</Data></Cell><Cell><Data ss:Type="String">OK</Data></Cell></Row><Row ss:Height="12.8409"><Cell><Data ss:Type="String">ENSG00000165623</Data></Cell><Cell><Data ss:Type="Number">-0</Data></Cell><Cell><Data ss:Type="Number">-0</Data></Cell><Cell><Data ss:Type="String">UCMA_HUMAN</Data></Cell><Cell><Data ss:Type="String">UCMA</Data></Cell><Cell><Data ss:Type="Number">-0</Data></Cell><Cell><Data ss:Type="String">chr10:13263766-13276331</Data></Cell><Cell><Data ss:Type="Number">-0</Data></Cell><Cell><Data ss:Type="Number">-0</Data></Cell><Cell><Data ss:Type="Number">-0</Data></Cell><Cell><Data ss:Type="Number">-0</Data></Cell><Cell><Data ss:Type="Number">-0</Data></Cell><Cell><Data ss:Type="String">OK</Data></Cell></Row><Row ss:Height="12.8409"><Cell><Data ss:Type="String">ENSG00000226209</Data></Cell><Cell><Data ss:Type="Number">-0</Data></Cell><Cell><Data ss:Type="Number">-0</Data></Cell><Cell><Data ss:Type="String">F5GXB7_HUMAN</Data></Cell><Cell><Data ss:Type="String">AL138764.1</Data></Cell><Cell><Data ss:Type="Number">-0</Data></Cell><Cell><Data ss:Type="String">chr10:13350144-13350447</Data></Cell><Cell><Data ss:Type="Number">-0</Data></Cell><Cell><Data ss:Type="Number">-0</Data></Cell><Cell><Data ss:Type="Number">-0</Data></Cell><Cell><Data ss:Type="Number">-0</Data></Cell><Cell><Data ss:Type="Number">-0</Data></Cell><Cell><Data ss:Type="String">OK</Data></Cell></Row><Row ss:Height="12.8409"><Cell><Data ss:Type="String">ENSG00000151474</Data></Cell><Cell><Data ss:Type="Number">-0</Data></Cell><Cell><Data ss:Type="Number">-0</Data></Cell><Cell><Data ss:Type="String">FRM4A_HUMAN</Data></Cell><Cell><Data ss:Type="String">FRMD4A</Data></Cell><Cell><Data ss:Type="Number">-0</Data></Cell><Cell><Data ss:Type="String">chr10:13685705-14504141</Data></Cell><Cell><Data ss:Type="Number">-0</Data></Cell><Cell><Data ss:Type="Number">-0</Data></Cell><Cell><Data ss:Type="Number">-0</Data></Cell><Cell><Data ss:Type="Number">-0</Data></Cell><Cell><Data ss:Type="Number">-0</Data></Cell><Cell><Data ss:Type="String">OK</Data></Cell></Row><Row ss:Height="12.8409"><Cell><Data ss:Type="String">ENSG00000185267</Data></Cell><Cell><Data ss:Type="Number">-0</Data></Cell><Cell><Data ss:Type="Number">-0</Data></Cell><Cell><Data ss:Type="String">CDNF_HUMAN</Data></Cell><Cell><Data ss:Type="String">CDNF</Data></Cell><Cell><Data ss:Type="Number">-0</Data></Cell><Cell><Data ss:Type="String">chr10:14861248-14880574</Data></Cell><Cell><Data ss:Type="Number">-0</Data></Cell><Cell><Data ss:Type="Number">-0</Data></Cell><Cell><Data ss:Type="Number">-0</Data></Cell><Cell><Data ss:Type="Number">-0</Data></Cell><Cell><Data ss:Type="Number">-0</Data></Cell><Cell><Data ss:Type="String">OK</Data></Cell></Row><Row ss:Height="12.8409"><Cell><Data ss:Type="String">ENSG00000151468</Data></Cell><Cell><Data ss:Type="Number">-0</Data></Cell><Cell><Data ss:Type="Number">-0</Data></Cell><Cell><Data ss:Type="String">CCDC3_HUMAN</Data></Cell><Cell><Data ss:Type="String">CCDC3</Data></Cell><Cell><Data ss:Type="Number">-0</Data></Cell><Cell><Data ss:Type="String">chr10:12938626-13141652</Data></Cell><Cell><Data ss:Type="Number">-0</Data></Cell><Cell><Data ss:Type="Number">-0</Data></Cell><Cell><Data ss:Type="Number">-0</Data></Cell><Cell><Data ss:Type="Number">-0</Data></Cell><Cell><Data ss:Type="Number">-0</Data></Cell><Cell><Data ss:Type="String">OK</Data></Cell></Row><Row ss:Height="12.8409"><Cell><Data ss:Type="String">ENSG00000176236</Data></Cell><Cell><Data ss:Type="Number">-0</Data></Cell><Cell><Data ss:Type="Number">-0</Data></Cell><Cell><Data ss:Type="String">CJ111_HUMAN</Data></Cell><Cell><Data ss:Type="String">C10orf111</Data></Cell><Cell><Data ss:Type="Number">-0</Data></Cell><Cell><Data ss:Type="String">chr10:15137383-15139318</Data></Cell><Cell><Data ss:Type="Number">-0</Data></Cell><Cell><Data ss:Type="Number">-0</Data></Cell><Cell><Data ss:Type="Number">-0</Data></Cell><Cell><Data ss:Type="Number">-0</Data></Cell><Cell><Data ss:Type="Number">-0</Data></Cell><Cell><Data ss:Type="String">OK</Data></Cell></Row><Row ss:Height="12.8409"><Cell><Data ss:Type="String">ENSG00000183748</Data></Cell><Cell><Data ss:Type="Number">-0</Data></Cell><Cell><Data ss:Type="Number">-0</Data></Cell><Cell><Data ss:Type="String">MRC1_HUMAN</Data></Cell><Cell><Data ss:Type="String">MRC1L1.1</Data></Cell><Cell><Data ss:Type="Number">-0</Data></Cell><Cell><Data ss:Type="String">chr10:17851361-17953178</Data></Cell><Cell><Data ss:Type="Number">-0</Data></Cell><Cell><Data ss:Type="Number">-0</Data></Cell><Cell><Data ss:Type="Number">-0</Data></Cell><Cell><Data ss:Type="Number">-0</Data></Cell><Cell><Data ss:Type="Number">-0</Data></Cell><Cell><Data ss:Type="String">OK</Data></Cell></Row><Row ss:Height="12.8409"><Cell><Data ss:Type="String">ENSG00000184040</Data></Cell><Cell><Data ss:Type="Number">-0</Data></Cell><Cell><Data ss:Type="Number">-0</Data></Cell><Cell><Data ss:Type="String">F5H0G4_HUMAN</Data></Cell><Cell><Data ss:Type="String">FAM23B.1</Data></Cell><Cell><Data ss:Type="Number">-0</Data></Cell><Cell><Data ss:Type="String">chr10:18041217-18089855</Data></Cell><Cell><Data ss:Type="Number">-0</Data></Cell><Cell><Data ss:Type="Number">-0</Data></Cell><Cell><Data ss:Type="Number">-0</Data></Cell><Cell><Data ss:Type="Number">-0</Data></Cell><Cell><Data ss:Type="Number">-0</Data></Cell><Cell><Data ss:Type="String">OK</Data></Cell></Row><Row ss:Height="12.8409"><Cell><Data ss:Type="String">ENSG00000148482</Data></Cell><Cell><Data ss:Type="Number">-0</Data></Cell><Cell><Data ss:Type="Number">-0</Data></Cell><Cell><Data ss:Type="String">S39AC_HUMAN</Data></Cell><Cell><Data ss:Type="String">SLC39A12</Data></Cell><Cell><Data ss:Type="Number">-0</Data></Cell><Cell><Data ss:Type="String">chr10:18240767-18332221</Data></Cell><Cell><Data ss:Type="Number">-0</Data></Cell><Cell><Data ss:Type="Number">-0</Data></Cell><Cell><Data ss:Type="Number">-0</Data></Cell><Cell><Data ss:Type="Number">-0</Data></Cell><Cell><Data ss:Type="Number">-0</Data></Cell><Cell><Data ss:Type="String">OK</Data></Cell></Row><Row ss:Index="472" ss:Height="12.8409"><Cell><Data ss:Type="String">ENSG00000120586</Data></Cell><Cell><Data ss:Type="Number">-0</Data></Cell><Cell><Data ss:Type="Number">-0</Data></Cell><Cell><Data ss:Type="String">MRC1_HUMAN</Data></Cell><Cell><Data ss:Type="String">MRC1</Data></Cell><Cell><Data ss:Type="Number">-0</Data></Cell><Cell><Data ss:Type="String">chr10:18098351-18200091</Data></Cell><Cell><Data ss:Type="Number">-0</Data></Cell><Cell><Data ss:Type="Number">-0</Data></Cell><Cell><Data ss:Type="Number">-0</Data></Cell><Cell><Data ss:Type="Number">-0</Data></Cell><Cell><Data ss:Type="Number">-0</Data></Cell><Cell><Data ss:Type="String">OK</Data></Cell></Row><Row ss:Height="12.8409"><Cell><Data ss:Type="String">ENSG00000181800</Data></Cell><Cell><Data ss:Type="Number">-0</Data></Cell><Cell><Data ss:Type="Number">-0</Data></Cell><Cell><Data ss:Type="String">CJ031_HUMAN</Data></Cell><Cell><Data ss:Type="String">C10orf31</Data></Cell><Cell><Data ss:Type="Number">-0</Data></Cell><Cell><Data ss:Type="String">chr10:11358796-11361847</Data></Cell><Cell><Data ss:Type="Number">-0</Data></Cell><Cell><Data ss:Type="Number">-0</Data></Cell><Cell><Data ss:Type="Number">-0</Data></Cell><Cell><Data ss:Type="Number">-0</Data></Cell><Cell><Data ss:Type="Number">-0</Data></Cell><Cell><Data ss:Type="String">OK</Data></Cell></Row><Row ss:Height="12.8409"><Cell><Data ss:Type="String">ENSG00000165995</Data></Cell><Cell><Data ss:Type="Number">-0</Data></Cell><Cell><Data ss:Type="Number">-0</Data></Cell><Cell><Data ss:Type="String">CACB2_HUMAN</Data></Cell><Cell><Data ss:Type="String">CACNB2</Data></Cell><Cell><Data ss:Type="Number">-0</Data></Cell><Cell><Data ss:Type="String">chr10:18429605-18830798</Data></Cell><Cell><Data ss:Type="Number">-0</Data></Cell><Cell><Data ss:Type="Number">-0</Data></Cell><Cell><Data ss:Type="Number">-0</Data></Cell><Cell><Data ss:Type="Number">-0</Data></Cell><Cell><Data ss:Type="Number">-0</Data></Cell><Cell><Data ss:Type="String">OK</Data></Cell></Row><Row ss:Height="12.8409"><Cell><Data ss:Type="String">ENSG00000077327</Data></Cell><Cell><Data ss:Type="Number">-0</Data></Cell><Cell><Data ss:Type="Number">-0</Data></Cell><Cell><Data ss:Type="String">SPAG6_HUMAN</Data></Cell><Cell><Data ss:Type="String">SPAG6</Data></Cell><Cell><Data ss:Type="Number">-0</Data></Cell><Cell><Data ss:Type="String">chr10:22634398-22743153</Data></Cell><Cell><Data ss:Type="Number">-0</Data></Cell><Cell><Data ss:Type="Number">-0</Data></Cell><Cell><Data ss:Type="Number">-0</Data></Cell><Cell><Data ss:Type="Number">-0</Data></Cell><Cell><Data ss:Type="Number">-0</Data></Cell><Cell><Data ss:Type="String">OK</Data></Cell></Row><Row ss:Height="12.8409"><Cell><Data ss:Type="String">ENSG00000168267</Data></Cell><Cell><Data ss:Type="Number">-0</Data></Cell><Cell><Data ss:Type="Number">-0</Data></Cell><Cell><Data ss:Type="String">PTF1A_HUMAN</Data></Cell><Cell><Data ss:Type="String">PTF1A</Data></Cell><Cell><Data ss:Type="Number">-0</Data></Cell><Cell><Data ss:Type="String">chr10:23481255-23483181</Data></Cell><Cell><Data ss:Type="Number">-0</Data></Cell><Cell><Data ss:Type="Number">-0</Data></Cell><Cell><Data ss:Type="Number">-0</Data></Cell><Cell><Data ss:Type="Number">-0</Data></Cell><Cell><Data ss:Type="Number">-0</Data></Cell><Cell><Data ss:Type="String">OK</Data></Cell></Row><Row ss:Height="12.8409"><Cell><Data ss:Type="String">ENSG00000204566</Data></Cell><Cell><Data ss:Type="Number">-0</Data></Cell><Cell><Data ss:Type="Number">-0</Data></Cell><Cell><Data ss:Type="String">CJ115_HUMAN</Data></Cell><Cell><Data ss:Type="String">C10orf115</Data></Cell><Cell><Data ss:Type="Number">-0</Data></Cell><Cell><Data ss:Type="String">chr10:23492744-23539610</Data></Cell><Cell><Data ss:Type="Number">-0</Data></Cell><Cell><Data ss:Type="Number">-0</Data></Cell><Cell><Data ss:Type="Number">-0</Data></Cell><Cell><Data ss:Type="Number">-0</Data></Cell><Cell><Data ss:Type="Number">-0</Data></Cell><Cell><Data ss:Type="String">OK</Data></Cell></Row><Row ss:Height="12.8409"><Cell><Data ss:Type="String">ENSG00000151025</Data></Cell><Cell><Data ss:Type="Number">-0</Data></Cell><Cell><Data ss:Type="Number">-0</Data></Cell><Cell><Data ss:Type="String">GP158_HUMAN</Data></Cell><Cell><Data ss:Type="String">GPR158</Data></Cell><Cell><Data ss:Type="Number">-0</Data></Cell><Cell><Data ss:Type="String">chr10:25463990-25891155</Data></Cell><Cell><Data ss:Type="Number">-0</Data></Cell><Cell><Data ss:Type="Number">-0</Data></Cell><Cell><Data ss:Type="Number">-0</Data></Cell><Cell><Data ss:Type="Number">-0</Data></Cell><Cell><Data ss:Type="Number">-0</Data></Cell><Cell><Data ss:Type="String">OK</Data></Cell></Row><Row ss:Height="12.8409"><Cell><Data ss:Type="String">ENSG00000204365</Data></Cell><Cell><Data ss:Type="Number">-0</Data></Cell><Cell><Data ss:Type="Number">-0</Data></Cell><Cell><Data ss:Type="String">CJ126_HUMAN</Data></Cell><Cell><Data ss:Type="String">C10orf126</Data></Cell><Cell><Data ss:Type="Number">-0</Data></Cell><Cell><Data ss:Type="String">chr10:29135336-29170827</Data></Cell><Cell><Data ss:Type="Number">-0</Data></Cell><Cell><Data ss:Type="Number">-0</Data></Cell><Cell><Data ss:Type="Number">-0</Data></Cell><Cell><Data ss:Type="Number">-0</Data></Cell><Cell><Data ss:Type="Number">-0</Data></Cell><Cell><Data ss:Type="String">OK</Data></Cell></Row><Row ss:Height="12.8409"><Cell><Data ss:Type="String">ENSG00000120563</Data></Cell><Cell><Data ss:Type="Number">-0</Data></Cell><Cell><Data ss:Type="Number">-0</Data></Cell><Cell><Data ss:Type="String">LYZL1_HUMAN</Data></Cell><Cell><Data ss:Type="String">LYZL1</Data></Cell><Cell><Data ss:Type="Number">-0</Data></Cell><Cell><Data ss:Type="String">chr10:29577989-29607257</Data></Cell><Cell><Data ss:Type="Number">-0</Data></Cell><Cell><Data ss:Type="Number">-0</Data></Cell><Cell><Data ss:Type="Number">-0</Data></Cell><Cell><Data ss:Type="Number">-0</Data></Cell><Cell><Data ss:Type="Number">-0</Data></Cell><Cell><Data ss:Type="String">OK</Data></Cell></Row><Row ss:Height="12.8409"><Cell><Data ss:Type="String">ENSG00000148459</Data></Cell><Cell><Data ss:Type="Number">-0</Data></Cell><Cell><Data ss:Type="Number">-0</Data></Cell><Cell><Data ss:Type="String">DPS1_HUMAN</Data></Cell><Cell><Data ss:Type="String">PDSS1</Data></Cell><Cell><Data ss:Type="Number">-0</Data></Cell><Cell><Data ss:Type="String">chr10:26986587-27035727</Data></Cell><Cell><Data ss:Type="Number">-0</Data></Cell><Cell><Data ss:Type="Number">-0</Data></Cell><Cell><Data ss:Type="Number">-0</Data></Cell><Cell><Data ss:Type="Number">-0</Data></Cell><Cell><Data ss:Type="Number">-0</Data></Cell><Cell><Data ss:Type="String">OK</Data></Cell></Row><Row ss:Index="482" ss:Height="12.8409"><Cell><Data ss:Type="String">ENSG00000151033</Data></Cell><Cell><Data ss:Type="Number">-0</Data></Cell><Cell><Data ss:Type="Number">-0</Data></Cell><Cell><Data ss:Type="String">LYZL2_HUMAN</Data></Cell><Cell><Data ss:Type="String">LYZL2</Data></Cell><Cell><Data ss:Type="Number">-0</Data></Cell><Cell><Data ss:Type="String">chr10:30895151-30918691</Data></Cell><Cell><Data ss:Type="Number">-0</Data></Cell><Cell><Data ss:Type="Number">-0</Data></Cell><Cell><Data ss:Type="Number">-0</Data></Cell><Cell><Data ss:Type="Number">-0</Data></Cell><Cell><Data ss:Type="Number">-0</Data></Cell><Cell><Data ss:Type="String">OK</Data></Cell></Row><Row ss:Height="12.8409"><Cell><Data ss:Type="String">ENSG00000150076</Data></Cell><Cell><Data ss:Type="Number">-0</Data></Cell><Cell><Data ss:Type="Number">-0</Data></Cell><Cell><Data ss:Type="String">CJ068_HUMAN</Data></Cell><Cell><Data ss:Type="String">C10orf68</Data></Cell><Cell><Data ss:Type="Number">-0</Data></Cell><Cell><Data ss:Type="String">chr10:32856650-33171802</Data></Cell><Cell><Data ss:Type="Number">-0</Data></Cell><Cell><Data ss:Type="Number">-0</Data></Cell><Cell><Data ss:Type="Number">-0</Data></Cell><Cell><Data ss:Type="Number">-0</Data></Cell><Cell><Data ss:Type="Number">-0</Data></Cell><Cell><Data ss:Type="String">OK</Data></Cell></Row><Row ss:Height="12.8409"><Cell><Data ss:Type="String">ENSG00000196960</Data></Cell><Cell><Data ss:Type="Number">-0</Data></Cell><Cell><Data ss:Type="Number">-0</Data></Cell><Cell><Data ss:Type="String">YJ012_HUMAN</Data></Cell><Cell><Data ss:Type="String">AL117340.1</Data></Cell><Cell><Data ss:Type="Number">-0</Data></Cell><Cell><Data ss:Type="String">chr10:31650355-31652937</Data></Cell><Cell><Data ss:Type="Number">-0</Data></Cell><Cell><Data ss:Type="Number">-0</Data></Cell><Cell><Data ss:Type="Number">-0</Data></Cell><Cell><Data ss:Type="Number">-0</Data></Cell><Cell><Data ss:Type="Number">-0</Data></Cell><Cell><Data ss:Type="String">OK</Data></Cell></Row><Row ss:Height="12.8409"><Cell><Data ss:Type="String">ENSG00000148513</Data></Cell><Cell><Data ss:Type="Number">-0</Data></Cell><Cell><Data ss:Type="Number">-0</Data></Cell><Cell><Data ss:Type="String">AN30A_HUMAN</Data></Cell><Cell><Data ss:Type="String">ANKRD30A</Data></Cell><Cell><Data ss:Type="Number">-0</Data></Cell><Cell><Data ss:Type="String">chr10:37414784-37521495</Data></Cell><Cell><Data ss:Type="Number">-0</Data></Cell><Cell><Data ss:Type="Number">-0</Data></Cell><Cell><Data ss:Type="Number">-0</Data></Cell><Cell><Data ss:Type="Number">-0</Data></Cell><Cell><Data ss:Type="Number">-0</Data></Cell><Cell><Data ss:Type="String">OK</Data></Cell></Row><Row ss:Height="12.8409"><Cell><Data ss:Type="String">ENSG00000204187</Data></Cell><Cell><Data ss:Type="Number">-0</Data></Cell><Cell><Data ss:Type="Number">-0</Data></Cell><Cell><Data ss:Type="String">CJ136_HUMAN</Data></Cell><Cell><Data ss:Type="String">C10orf136</Data></Cell><Cell><Data ss:Type="Number">-0</Data></Cell><Cell><Data ss:Type="String">chr10:44340753-44346070</Data></Cell><Cell><Data ss:Type="Number">-0</Data></Cell><Cell><Data ss:Type="Number">-0</Data></Cell><Cell><Data ss:Type="Number">-0</Data></Cell><Cell><Data ss:Type="Number">-0</Data></Cell><Cell><Data ss:Type="Number">-0</Data></Cell><Cell><Data ss:Type="String">OK</Data></Cell></Row><Row ss:Height="12.8409"><Cell><Data ss:Type="String">ENSG00000165511</Data></Cell><Cell><Data ss:Type="Number">-0</Data></Cell><Cell><Data ss:Type="Number">-0</Data></Cell><Cell><Data ss:Type="String">CJ025_HUMAN</Data></Cell><Cell><Data ss:Type="String">C10orf25</Data></Cell><Cell><Data ss:Type="Number">-0</Data></Cell><Cell><Data ss:Type="String">chr10:45493145-45496336</Data></Cell><Cell><Data ss:Type="Number">-0</Data></Cell><Cell><Data ss:Type="Number">-0</Data></Cell><Cell><Data ss:Type="Number">-0</Data></Cell><Cell><Data ss:Type="Number">-0</Data></Cell><Cell><Data ss:Type="Number">-0</Data></Cell><Cell><Data ss:Type="String">OK</Data></Cell></Row><Row ss:Height="12.8409"><Cell><Data ss:Type="String">ENSG00000189180</Data></Cell><Cell><Data ss:Type="Number">-0</Data></Cell><Cell><Data ss:Type="Number">-0</Data></Cell><Cell><Data ss:Type="String">ZN33A_HUMAN</Data></Cell><Cell><Data ss:Type="String">ZNF33A</Data></Cell><Cell><Data ss:Type="Number">-0</Data></Cell><Cell><Data ss:Type="String">chr10:38299577-38356282</Data></Cell><Cell><Data ss:Type="Number">-0</Data></Cell><Cell><Data ss:Type="Number">-0</Data></Cell><Cell><Data ss:Type="Number">-0</Data></Cell><Cell><Data ss:Type="Number">-0</Data></Cell><Cell><Data ss:Type="Number">-0</Data></Cell><Cell><Data ss:Type="String">FAIL</Data></Cell></Row><Row ss:Height="12.8409"><Cell><Data ss:Type="String">ENSG00000187783</Data></Cell><Cell><Data ss:Type="Number">-0</Data></Cell><Cell><Data ss:Type="Number">-0</Data></Cell><Cell><Data ss:Type="String">TMM72_HUMAN</Data></Cell><Cell><Data ss:Type="String">TMEM72</Data></Cell><Cell><Data ss:Type="Number">-0</Data></Cell><Cell><Data ss:Type="String">chr10:45406647-45432450</Data></Cell><Cell><Data ss:Type="Number">-0</Data></Cell><Cell><Data ss:Type="Number">-0</Data></Cell><Cell><Data ss:Type="Number">-0</Data></Cell><Cell><Data ss:Type="Number">-0</Data></Cell><Cell><Data ss:Type="Number">-0</Data></Cell><Cell><Data ss:Type="String">OK</Data></Cell></Row><Row ss:Height="12.8409"><Cell><Data ss:Type="String">ENSG00000204179</Data></Cell><Cell><Data ss:Type="Number">-0</Data></Cell><Cell><Data ss:Type="Number">-0</Data></Cell><Cell><Data ss:Type="String">PTN20_HUMAN</Data></Cell><Cell><Data ss:Type="String">PTPN20A</Data></Cell><Cell><Data ss:Type="Number">-0</Data></Cell><Cell><Data ss:Type="String">chr10:46549954-46641045</Data></Cell><Cell><Data ss:Type="Number">-0</Data></Cell><Cell><Data ss:Type="Number">-0</Data></Cell><Cell><Data ss:Type="Number">-0</Data></Cell><Cell><Data ss:Type="Number">-0</Data></Cell><Cell><Data ss:Type="Number">-0</Data></Cell><Cell><Data ss:Type="String">OK</Data></Cell></Row><Row ss:Height="12.8409"><Cell><Data ss:Type="String">ENSG00000189090</Data></Cell><Cell><Data ss:Type="Number">-0</Data></Cell><Cell><Data ss:Type="Number">-0</Data></Cell><Cell><Data ss:Type="String">FM25B_HUMAN</Data></Cell><Cell><Data ss:Type="String">FAM25B</Data></Cell><Cell><Data ss:Type="Number">-0</Data></Cell><Cell><Data ss:Type="String">chr10:47177203-47181698</Data></Cell><Cell><Data ss:Type="Number">-0</Data></Cell><Cell><Data ss:Type="Number">-0</Data></Cell><Cell><Data ss:Type="Number">-0</Data></Cell><Cell><Data ss:Type="Number">-0</Data></Cell><Cell><Data ss:Type="Number">-0</Data></Cell><Cell><Data ss:Type="String">OK</Data></Cell></Row><Row ss:Height="12.8409"><Cell><Data ss:Type="String">ENSG00000165874</Data></Cell><Cell><Data ss:Type="Number">-0</Data></Cell><Cell><Data ss:Type="Number">-0</Data></Cell><Cell><Data ss:Type="String">F5H2C6_HUMAN</Data></Cell><Cell><Data ss:Type="String">FAM35B</Data></Cell><Cell><Data ss:Type="Number">-0</Data></Cell><Cell><Data ss:Type="String">chr10:46897640-46939148</Data></Cell><Cell><Data ss:Type="Number">-0</Data></Cell><Cell><Data ss:Type="Number">-0</Data></Cell><Cell><Data ss:Type="Number">-0</Data></Cell><Cell><Data ss:Type="Number">-0</Data></Cell><Cell><Data ss:Type="Number">-0</Data></Cell><Cell><Data ss:Type="String">OK</Data></Cell></Row><Row ss:Index="493" ss:Height="12.8409"><Cell><Data ss:Type="String">ENSG00000072444</Data></Cell><Cell><Data ss:Type="Number">-0</Data></Cell><Cell><Data ss:Type="Number">-0</Data></Cell><Cell><Data ss:Type="String">ASA2C_HUMAN</Data></Cell><Cell><Data ss:Type="String">ASAH2C</Data></Cell><Cell><Data ss:Type="Number">-0</Data></Cell><Cell><Data ss:Type="String">chr10:47999323-48055018</Data></Cell><Cell><Data ss:Type="Number">-0</Data></Cell><Cell><Data ss:Type="Number">-0</Data></Cell><Cell><Data ss:Type="Number">-0</Data></Cell><Cell><Data ss:Type="Number">-0</Data></Cell><Cell><Data ss:Type="Number">-0</Data></Cell><Cell><Data ss:Type="String">OK</Data></Cell></Row><Row ss:Height="12.8409"><Cell><Data ss:Type="String">ENSG00000197910</Data></Cell><Cell><Data ss:Type="Number">-0</Data></Cell><Cell><Data ss:Type="Number">-0</Data></Cell><Cell><Data ss:Type="String">FM25G_HUMAN</Data></Cell><Cell><Data ss:Type="String">FAM25G</Data></Cell><Cell><Data ss:Type="Number">-0</Data></Cell><Cell><Data ss:Type="String">chr10:48247651-48252143</Data></Cell><Cell><Data ss:Type="Number">-0</Data></Cell><Cell><Data ss:Type="Number">-0</Data></Cell><Cell><Data ss:Type="Number">-0</Data></Cell><Cell><Data ss:Type="Number">-0</Data></Cell><Cell><Data ss:Type="Number">-0</Data></Cell><Cell><Data ss:Type="String">OK</Data></Cell></Row><Row ss:Height="12.8409"><Cell><Data ss:Type="String">ENSG00000204172</Data></Cell><Cell><Data ss:Type="Number">-0</Data></Cell><Cell><Data ss:Type="Number">-0</Data></Cell><Cell><Data ss:Type="String">AGA10_HUMAN</Data></Cell><Cell><Data ss:Type="String">AGAP10</Data></Cell><Cell><Data ss:Type="Number">-0</Data></Cell><Cell><Data ss:Type="String">chr10:47191843-47239738</Data></Cell><Cell><Data ss:Type="Number">-0</Data></Cell><Cell><Data ss:Type="Number">-0</Data></Cell><Cell><Data ss:Type="Number">-0</Data></Cell><Cell><Data ss:Type="Number">-0</Data></Cell><Cell><Data ss:Type="Number">-0</Data></Cell><Cell><Data ss:Type="String">OK</Data></Cell></Row><Row ss:Height="12.8409"><Cell><Data ss:Type="String">ENSG00000107618</Data></Cell><Cell><Data ss:Type="Number">-0</Data></Cell><Cell><Data ss:Type="Number">-0</Data></Cell><Cell><Data ss:Type="String">RET3_HUMAN</Data></Cell><Cell><Data ss:Type="String">RBP3</Data></Cell><Cell><Data ss:Type="Number">-0</Data></Cell><Cell><Data ss:Type="String">chr10:48381486-48390991</Data></Cell><Cell><Data ss:Type="Number">-0</Data></Cell><Cell><Data ss:Type="Number">-0</Data></Cell><Cell><Data ss:Type="Number">-0</Data></Cell><Cell><Data ss:Type="Number">-0</Data></Cell><Cell><Data ss:Type="Number">-0</Data></Cell><Cell><Data ss:Type="String">OK</Data></Cell></Row><Row ss:Height="12.8409"><Cell><Data ss:Type="String">ENSG00000128802</Data></Cell><Cell><Data ss:Type="Number">-0</Data></Cell><Cell><Data ss:Type="Number">-0</Data></Cell><Cell><Data ss:Type="String">GDF2_HUMAN</Data></Cell><Cell><Data ss:Type="String">GDF2</Data></Cell><Cell><Data ss:Type="Number">-0</Data></Cell><Cell><Data ss:Type="String">chr10:48413091-48416853</Data></Cell><Cell><Data ss:Type="Number">-0</Data></Cell><Cell><Data ss:Type="Number">-0</Data></Cell><Cell><Data ss:Type="Number">-0</Data></Cell><Cell><Data ss:Type="Number">-0</Data></Cell><Cell><Data ss:Type="Number">-0</Data></Cell><Cell><Data ss:Type="String">OK</Data></Cell></Row><Row ss:Height="12.8409"><Cell><Data ss:Type="String">ENSG00000183675</Data></Cell><Cell><Data ss:Type="Number">-0</Data></Cell><Cell><Data ss:Type="Number">-0</Data></Cell><Cell><Data ss:Type="String">PTN20_HUMAN</Data></Cell><Cell><Data ss:Type="String">PTPN20B</Data></Cell><Cell><Data ss:Type="Number">-0</Data></Cell><Cell><Data ss:Type="String">chr10:48736873-48827966</Data></Cell><Cell><Data ss:Type="Number">-0</Data></Cell><Cell><Data ss:Type="Number">-0</Data></Cell><Cell><Data ss:Type="Number">-0</Data></Cell><Cell><Data ss:Type="Number">-0</Data></Cell><Cell><Data ss:Type="Number">-0</Data></Cell><Cell><Data ss:Type="String">OK</Data></Cell></Row><Row ss:Height="12.8409"><Cell><Data ss:Type="String">ENSG00000198035</Data></Cell><Cell><Data ss:Type="Number">-0</Data></Cell><Cell><Data ss:Type="Number">-0</Data></Cell><Cell><Data ss:Type="String">AGAP9_HUMAN</Data></Cell><Cell><Data ss:Type="String">AGAP9</Data></Cell><Cell><Data ss:Type="Number">-0</Data></Cell><Cell><Data ss:Type="String">chr10:48189611-48237508</Data></Cell><Cell><Data ss:Type="Number">-0</Data></Cell><Cell><Data ss:Type="Number">-0</Data></Cell><Cell><Data ss:Type="Number">-0</Data></Cell><Cell><Data ss:Type="Number">-0</Data></Cell><Cell><Data ss:Type="Number">-0</Data></Cell><Cell><Data ss:Type="String">OK</Data></Cell></Row><Row ss:Height="12.8409"><Cell><Data ss:Type="String">ENSG00000165390</Data></Cell><Cell><Data ss:Type="Number">-0</Data></Cell><Cell><Data ss:Type="Number">-0</Data></Cell><Cell><Data ss:Type="String">ANXA8_HUMAN</Data></Cell><Cell><Data ss:Type="String">ANXA8</Data></Cell><Cell><Data ss:Type="Number">-0</Data></Cell><Cell><Data ss:Type="String">chr10:48255252-48271369</Data></Cell><Cell><Data ss:Type="Number">-0</Data></Cell><Cell><Data ss:Type="Number">-0</Data></Cell><Cell><Data ss:Type="Number">-0</Data></Cell><Cell><Data ss:Type="Number">-0</Data></Cell><Cell><Data ss:Type="Number">-0</Data></Cell><Cell><Data ss:Type="String">OK</Data></Cell></Row><Row ss:Height="12.8409"><Cell><Data ss:Type="String">ENSG00000215020</Data></Cell><Cell><Data ss:Type="Number">-0</Data></Cell><Cell><Data ss:Type="Number">-0</Data></Cell><Cell><Data ss:Type="String">A6NLY1_HUMAN</Data></Cell><Cell><Data ss:Type="String">AL591684.1</Data></Cell><Cell><Data ss:Type="Number">-0</Data></Cell><Cell><Data ss:Type="String">chr10:48255278-48279199</Data></Cell><Cell><Data ss:Type="Number">-0</Data></Cell><Cell><Data ss:Type="Number">-0</Data></Cell><Cell><Data ss:Type="Number">-0</Data></Cell><Cell><Data ss:Type="Number">-0</Data></Cell><Cell><Data ss:Type="Number">-0</Data></Cell><Cell><Data ss:Type="String">OK</Data></Cell></Row><Row ss:Height="12.8409"><Cell><Data ss:Type="String">ENSG00000126542</Data></Cell><Cell><Data ss:Type="Number">-0</Data></Cell><Cell><Data ss:Type="Number">-0</Data></Cell><Cell><Data ss:Type="String">C9JWN5_HUMAN</Data></Cell><Cell><Data ss:Type="String">PTPN20C</Data></Cell><Cell><Data ss:Type="Number">-0</Data></Cell><Cell><Data ss:Type="String">chr10:49272333-49348472</Data></Cell><Cell><Data ss:Type="Number">-0</Data></Cell><Cell><Data ss:Type="Number">-0</Data></Cell><Cell><Data ss:Type="Number">-0</Data></Cell><Cell><Data ss:Type="Number">-0</Data></Cell><Cell><Data ss:Type="Number">-0</Data></Cell><Cell><Data ss:Type="String">OK</Data></Cell></Row><Row ss:Index="503" ss:Height="12.8409"><Cell><Data ss:Type="String">ENSG00000152726</Data></Cell><Cell><Data ss:Type="Number">-0</Data></Cell><Cell><Data ss:Type="Number">-0</Data></Cell><Cell><Data ss:Type="String">FA21B_HUMAN</Data></Cell><Cell><Data ss:Type="String">FAM21B</Data></Cell><Cell><Data ss:Type="Number">-0</Data></Cell><Cell><Data ss:Type="String">chr10:47894022-47949417</Data></Cell><Cell><Data ss:Type="Number">-0</Data></Cell><Cell><Data ss:Type="Number">-0</Data></Cell><Cell><Data ss:Type="Number">-0</Data></Cell><Cell><Data ss:Type="Number">-0</Data></Cell><Cell><Data ss:Type="Number">-0</Data></Cell><Cell><Data ss:Type="String">OK</Data></Cell></Row><Row ss:Height="12.8409"><Cell><Data ss:Type="String">ENSG00000165633</Data></Cell><Cell><Data ss:Type="Number">-0</Data></Cell><Cell><Data ss:Type="Number">-0</Data></Cell><Cell><Data ss:Type="String">VSTM4_HUMAN</Data></Cell><Cell><Data ss:Type="String">VSTM4</Data></Cell><Cell><Data ss:Type="Number">-0</Data></Cell><Cell><Data ss:Type="String">chr10:50226489-50323554</Data></Cell><Cell><Data ss:Type="Number">-0</Data></Cell><Cell><Data ss:Type="Number">-0</Data></Cell><Cell><Data ss:Type="Number">-0</Data></Cell><Cell><Data ss:Type="Number">-0</Data></Cell><Cell><Data ss:Type="Number">-0</Data></Cell><Cell><Data ss:Type="String">OK</Data></Cell></Row><Row ss:Height="12.8409"><Cell><Data ss:Type="String">ENSG00000172538</Data></Cell><Cell><Data ss:Type="Number">-0</Data></Cell><Cell><Data ss:Type="Number">-0</Data></Cell><Cell><Data ss:Type="String">F170B_HUMAN</Data></Cell><Cell><Data ss:Type="String">FAM170B</Data></Cell><Cell><Data ss:Type="Number">-0</Data></Cell><Cell><Data ss:Type="String">chr10:50339198-50342053</Data></Cell><Cell><Data ss:Type="Number">-0</Data></Cell><Cell><Data ss:Type="Number">-0</Data></Cell><Cell><Data ss:Type="Number">-0</Data></Cell><Cell><Data ss:Type="Number">-0</Data></Cell><Cell><Data ss:Type="Number">-0</Data></Cell><Cell><Data ss:Type="String">OK</Data></Cell></Row><Row ss:Height="12.8409"><Cell><Data ss:Type="String">ENSG00000204161</Data></Cell><Cell><Data ss:Type="Number">-0</Data></Cell><Cell><Data ss:Type="Number">-0</Data></Cell><Cell><Data ss:Type="String">CJ128_HUMAN</Data></Cell><Cell><Data ss:Type="String">C10orf128</Data></Cell><Cell><Data ss:Type="Number">-0</Data></Cell><Cell><Data ss:Type="String">chr10:50362772-50396630</Data></Cell><Cell><Data ss:Type="Number">-0</Data></Cell><Cell><Data ss:Type="Number">-0</Data></Cell><Cell><Data ss:Type="Number">-0</Data></Cell><Cell><Data ss:Type="Number">-0</Data></Cell><Cell><Data ss:Type="Number">-0</Data></Cell><Cell><Data ss:Type="String">OK</Data></Cell></Row><Row ss:Height="12.8409"><Cell><Data ss:Type="String">ENSG00000165606</Data></Cell><Cell><Data ss:Type="Number">-0</Data></Cell><Cell><Data ss:Type="Number">-0</Data></Cell><Cell><Data ss:Type="String">DRGX_HUMAN</Data></Cell><Cell><Data ss:Type="String">DRGX</Data></Cell><Cell><Data ss:Type="Number">-0</Data></Cell><Cell><Data ss:Type="String">chr10:50572236-50603986</Data></Cell><Cell><Data ss:Type="Number">-0</Data></Cell><Cell><Data ss:Type="Number">-0</Data></Cell><Cell><Data ss:Type="Number">-0</Data></Cell><Cell><Data ss:Type="Number">-0</Data></Cell><Cell><Data ss:Type="Number">-0</Data></Cell><Cell><Data ss:Type="String">OK</Data></Cell></Row><Row ss:Height="12.8409"><Cell><Data ss:Type="String">ENSG00000070748</Data></Cell><Cell><Data ss:Type="Number">-0</Data></Cell><Cell><Data ss:Type="Number">-0</Data></Cell><Cell><Data ss:Type="String">CLAT_HUMAN</Data></Cell><Cell><Data ss:Type="String">CHAT</Data></Cell><Cell><Data ss:Type="Number">-0</Data></Cell><Cell><Data ss:Type="String">chr10:50817140-50901925</Data></Cell><Cell><Data ss:Type="Number">-0</Data></Cell><Cell><Data ss:Type="Number">-0</Data></Cell><Cell><Data ss:Type="Number">-0</Data></Cell><Cell><Data ss:Type="Number">-0</Data></Cell><Cell><Data ss:Type="Number">-0</Data></Cell><Cell><Data ss:Type="String">OK</Data></Cell></Row><Row ss:Height="12.8409"><Cell><Data ss:Type="String">ENSG00000187714</Data></Cell><Cell><Data ss:Type="Number">-0</Data></Cell><Cell><Data ss:Type="Number">-0</Data></Cell><Cell><Data ss:Type="String">VACHT_HUMAN</Data></Cell><Cell><Data ss:Type="String">SLC18A3</Data></Cell><Cell><Data ss:Type="Number">-0</Data></Cell><Cell><Data ss:Type="String">chr10:50818346-50820765</Data></Cell><Cell><Data ss:Type="Number">-0</Data></Cell><Cell><Data ss:Type="Number">-0</Data></Cell><Cell><Data ss:Type="Number">-0</Data></Cell><Cell><Data ss:Type="Number">-0</Data></Cell><Cell><Data ss:Type="Number">-0</Data></Cell><Cell><Data ss:Type="String">OK</Data></Cell></Row><Row ss:Height="12.8409"><Cell><Data ss:Type="String">ENSG00000174196</Data></Cell><Cell><Data ss:Type="Number">-0</Data></Cell><Cell><Data ss:Type="Number">-0</Data></Cell><Cell><Data ss:Type="String">FA21D_HUMAN</Data></Cell><Cell><Data ss:Type="String">FAM21D</Data></Cell><Cell><Data ss:Type="Number">-0</Data></Cell><Cell><Data ss:Type="String">chr10:51187937-51192032</Data></Cell><Cell><Data ss:Type="Number">-0</Data></Cell><Cell><Data ss:Type="Number">-0</Data></Cell><Cell><Data ss:Type="Number">-0</Data></Cell><Cell><Data ss:Type="Number">-0</Data></Cell><Cell><Data ss:Type="Number">-0</Data></Cell><Cell><Data ss:Type="String">OK</Data></Cell></Row><Row ss:Height="12.8409"><Cell><Data ss:Type="String">ENSG00000165383</Data></Cell><Cell><Data ss:Type="Number">-0</Data></Cell><Cell><Data ss:Type="Number">-0</Data></Cell><Cell><Data ss:Type="String">LRC18_HUMAN</Data></Cell><Cell><Data ss:Type="String">LRRC18</Data></Cell><Cell><Data ss:Type="Number">-0</Data></Cell><Cell><Data ss:Type="String">chr10:50117527-50143242</Data></Cell><Cell><Data ss:Type="Number">-0</Data></Cell><Cell><Data ss:Type="Number">-0</Data></Cell><Cell><Data ss:Type="Number">-0</Data></Cell><Cell><Data ss:Type="Number">-0</Data></Cell><Cell><Data ss:Type="Number">-0</Data></Cell><Cell><Data ss:Type="String">OK</Data></Cell></Row><Row ss:Height="12.8409"><Cell><Data ss:Type="String">ENSG00000148584</Data></Cell><Cell><Data ss:Type="Number">-0</Data></Cell><Cell><Data ss:Type="Number">-0</Data></Cell><Cell><Data ss:Type="String">A1CF_HUMAN</Data></Cell><Cell><Data ss:Type="String">A1CF</Data></Cell><Cell><Data ss:Type="Number">-0</Data></Cell><Cell><Data ss:Type="String">chr10:52566321-52645435</Data></Cell><Cell><Data ss:Type="Number">-0</Data></Cell><Cell><Data ss:Type="Number">-0</Data></Cell><Cell><Data ss:Type="Number">-0</Data></Cell><Cell><Data ss:Type="Number">-0</Data></Cell><Cell><Data ss:Type="Number">-0</Data></Cell><Cell><Data ss:Type="String">OK</Data></Cell></Row><Row ss:Index="513" ss:Height="12.8409"><Cell><Data ss:Type="String">ENSG00000243251</Data></Cell><Cell><Data ss:Type="Number">-0</Data></Cell><Cell><Data ss:Type="Number">-0</Data></Cell><Cell><Data ss:Type="String">PGBD3_HUMAN</Data></Cell><Cell><Data ss:Type="String">PGBD3</Data></Cell><Cell><Data ss:Type="Number">-0</Data></Cell><Cell><Data ss:Type="String">chr10:50723150-50732273</Data></Cell><Cell><Data ss:Type="Number">-0</Data></Cell><Cell><Data ss:Type="Number">-0</Data></Cell><Cell><Data ss:Type="Number">-0</Data></Cell><Cell><Data ss:Type="Number">-0</Data></Cell><Cell><Data ss:Type="Number">-0</Data></Cell><Cell><Data ss:Type="String">OK</Data></Cell></Row><Row ss:Height="12.8409"><Cell><Data ss:Type="String">ENSG00000165443</Data></Cell><Cell><Data ss:Type="Number">-0</Data></Cell><Cell><Data ss:Type="Number">-0</Data></Cell><Cell><Data ss:Type="String">PHIPL_HUMAN</Data></Cell><Cell><Data ss:Type="String">PHYHIPL</Data></Cell><Cell><Data ss:Type="Number">-0</Data></Cell><Cell><Data ss:Type="String">chr10:60936349-61007534</Data></Cell><Cell><Data ss:Type="Number">-0</Data></Cell><Cell><Data ss:Type="Number">-0</Data></Cell><Cell><Data ss:Type="Number">-0</Data></Cell><Cell><Data ss:Type="Number">-0</Data></Cell><Cell><Data ss:Type="Number">-0</Data></Cell><Cell><Data ss:Type="String">OK</Data></Cell></Row><Row ss:Height="12.8409"><Cell><Data ss:Type="String">ENSG00000196932</Data></Cell><Cell><Data ss:Type="Number">-0</Data></Cell><Cell><Data ss:Type="Number">-0</Data></Cell><Cell><Data ss:Type="String">TMM26_HUMAN</Data></Cell><Cell><Data ss:Type="String">TMEM26</Data></Cell><Cell><Data ss:Type="Number">-0</Data></Cell><Cell><Data ss:Type="String">chr10:63166400-63213208</Data></Cell><Cell><Data ss:Type="Number">-0</Data></Cell><Cell><Data ss:Type="Number">-0</Data></Cell><Cell><Data ss:Type="Number">-0</Data></Cell><Cell><Data ss:Type="Number">-0</Data></Cell><Cell><Data ss:Type="Number">-0</Data></Cell><Cell><Data ss:Type="String">OK</Data></Cell></Row><Row ss:Height="12.8409"><Cell><Data ss:Type="String">ENSG00000183230</Data></Cell><Cell><Data ss:Type="Number">-0</Data></Cell><Cell><Data ss:Type="Number">-0</Data></Cell><Cell><Data ss:Type="String">CTNA3_HUMAN</Data></Cell><Cell><Data ss:Type="String">CTNNA3</Data></Cell><Cell><Data ss:Type="Number">-0</Data></Cell><Cell><Data ss:Type="String">chr10:67679718-69455927</Data></Cell><Cell><Data ss:Type="Number">-0</Data></Cell><Cell><Data ss:Type="Number">-0</Data></Cell><Cell><Data ss:Type="Number">-0</Data></Cell><Cell><Data ss:Type="Number">-0</Data></Cell><Cell><Data ss:Type="Number">-0</Data></Cell><Cell><Data ss:Type="String">OK</Data></Cell></Row><Row ss:Height="12.8409"><Cell><Data ss:Type="String">ENSG00000204130</Data></Cell><Cell><Data ss:Type="Number">-0</Data></Cell><Cell><Data ss:Type="Number">-0</Data></Cell><Cell><Data ss:Type="String">RUFY2_HUMAN</Data></Cell><Cell><Data ss:Type="String">RUFY2</Data></Cell><Cell><Data ss:Type="Number">-0</Data></Cell><Cell><Data ss:Type="String">chr10:70100863-70167051</Data></Cell><Cell><Data ss:Type="Number">-0</Data></Cell><Cell><Data ss:Type="Number">-0</Data></Cell><Cell><Data ss:Type="Number">-0</Data></Cell><Cell><Data ss:Type="Number">-0</Data></Cell><Cell><Data ss:Type="Number">-0</Data></Cell><Cell><Data ss:Type="String">OK</Data></Cell></Row><Row ss:Height="12.8409"><Cell><Data ss:Type="String">ENSG00000122859</Data></Cell><Cell><Data ss:Type="Number">-0</Data></Cell><Cell><Data ss:Type="Number">-0</Data></Cell><Cell><Data ss:Type="String">NGN3_HUMAN</Data></Cell><Cell><Data ss:Type="String">NEUROG3</Data></Cell><Cell><Data ss:Type="Number">-0</Data></Cell><Cell><Data ss:Type="String">chr10:71331453-71332994</Data></Cell><Cell><Data ss:Type="Number">-0</Data></Cell><Cell><Data ss:Type="Number">-0</Data></Cell><Cell><Data ss:Type="Number">-0</Data></Cell><Cell><Data ss:Type="Number">-0</Data></Cell><Cell><Data ss:Type="Number">-0</Data></Cell><Cell><Data ss:Type="String">OK</Data></Cell></Row><Row ss:Height="12.8409"><Cell><Data ss:Type="String">ENSG00000099284</Data></Cell><Cell><Data ss:Type="Number">-0</Data></Cell><Cell><Data ss:Type="Number">-0</Data></Cell><Cell><Data ss:Type="String">H2AW_HUMAN</Data></Cell><Cell><Data ss:Type="String">H2AFY2</Data></Cell><Cell><Data ss:Type="Number">-0</Data></Cell><Cell><Data ss:Type="String">chr10:71812551-71872032</Data></Cell><Cell><Data ss:Type="Number">-0</Data></Cell><Cell><Data ss:Type="Number">-0</Data></Cell><Cell><Data ss:Type="Number">-0</Data></Cell><Cell><Data ss:Type="Number">-0</Data></Cell><Cell><Data ss:Type="Number">-0</Data></Cell><Cell><Data ss:Type="String">OK</Data></Cell></Row><Row ss:Height="12.8409"><Cell><Data ss:Type="String">ENSG00000148734</Data></Cell><Cell><Data ss:Type="Number">-0</Data></Cell><Cell><Data ss:Type="Number">-0</Data></Cell><Cell><Data ss:Type="String">NPFF1_HUMAN</Data></Cell><Cell><Data ss:Type="String">NPFFR1</Data></Cell><Cell><Data ss:Type="Number">-0</Data></Cell><Cell><Data ss:Type="String">chr10:72014712-72043440</Data></Cell><Cell><Data ss:Type="Number">-0</Data></Cell><Cell><Data ss:Type="Number">-0</Data></Cell><Cell><Data ss:Type="Number">-0</Data></Cell><Cell><Data ss:Type="Number">-0</Data></Cell><Cell><Data ss:Type="Number">-0</Data></Cell><Cell><Data ss:Type="String">OK</Data></Cell></Row><Row ss:Height="12.8409"><Cell><Data ss:Type="String">ENSG00000156574</Data></Cell><Cell><Data ss:Type="Number">-0</Data></Cell><Cell><Data ss:Type="Number">-0</Data></Cell><Cell><Data ss:Type="String">NODAL_HUMAN</Data></Cell><Cell><Data ss:Type="String">NODAL</Data></Cell><Cell><Data ss:Type="Number">-0</Data></Cell><Cell><Data ss:Type="String">chr10:72192070-72207707</Data></Cell><Cell><Data ss:Type="Number">-0</Data></Cell><Cell><Data ss:Type="Number">-0</Data></Cell><Cell><Data ss:Type="Number">-0</Data></Cell><Cell><Data ss:Type="Number">-0</Data></Cell><Cell><Data ss:Type="Number">-0</Data></Cell><Cell><Data ss:Type="String">OK</Data></Cell></Row><Row ss:Height="12.8409"><Cell><Data ss:Type="String">ENSG00000197604</Data></Cell><Cell><Data ss:Type="Number">-0</Data></Cell><Cell><Data ss:Type="Number">-0</Data></Cell><Cell><Data ss:Type="String">F8WBX8_HUMAN</Data></Cell><Cell><Data ss:Type="String">AC022532.1</Data></Cell><Cell><Data ss:Type="Number">-0</Data></Cell><Cell><Data ss:Type="String">chr10:72194584-72196314</Data></Cell><Cell><Data ss:Type="Number">-0</Data></Cell><Cell><Data ss:Type="Number">-0</Data></Cell><Cell><Data ss:Type="Number">-0</Data></Cell><Cell><Data ss:Type="Number">-0</Data></Cell><Cell><Data ss:Type="Number">-0</Data></Cell><Cell><Data ss:Type="String">OK</Data></Cell></Row><Row ss:Index="523" ss:Height="12.8409"><Cell><Data ss:Type="String">ENSG00000166220</Data></Cell><Cell><Data ss:Type="Number">-0</Data></Cell><Cell><Data ss:Type="Number">-0</Data></Cell><Cell><Data ss:Type="String">SPATL_HUMAN</Data></Cell><Cell><Data ss:Type="String">C10orf27</Data></Cell><Cell><Data ss:Type="Number">-0</Data></Cell><Cell><Data ss:Type="String">chr10:72530994-72545157</Data></Cell><Cell><Data ss:Type="Number">-0</Data></Cell><Cell><Data ss:Type="Number">-0</Data></Cell><Cell><Data ss:Type="Number">-0</Data></Cell><Cell><Data ss:Type="Number">-0</Data></Cell><Cell><Data ss:Type="Number">-0</Data></Cell><Cell><Data ss:Type="String">OK</Data></Cell></Row><Row ss:Height="12.8409"><Cell><Data ss:Type="String">ENSG00000138308</Data></Cell><Cell><Data ss:Type="Number">-0</Data></Cell><Cell><Data ss:Type="Number">-0</Data></Cell><Cell><Data ss:Type="String">PG12B_HUMAN</Data></Cell><Cell><Data ss:Type="String">PLA2G12B</Data></Cell><Cell><Data ss:Type="Number">-0</Data></Cell><Cell><Data ss:Type="String">chr10:74694927-74714536</Data></Cell><Cell><Data ss:Type="Number">-0</Data></Cell><Cell><Data ss:Type="Number">-0</Data></Cell><Cell><Data ss:Type="Number">-0</Data></Cell><Cell><Data ss:Type="Number">-0</Data></Cell><Cell><Data ss:Type="Number">-0</Data></Cell><Cell><Data ss:Type="String">OK</Data></Cell></Row><Row ss:Height="12.8409"><Cell><Data ss:Type="String">ENSG00000236756</Data></Cell><Cell><Data ss:Type="Number">-0</Data></Cell><Cell><Data ss:Type="Number">-0</Data></Cell><Cell><Data ss:Type="String">CJ103_HUMAN</Data></Cell><Cell><Data ss:Type="String">C10orf103</Data></Cell><Cell><Data ss:Type="Number">-0</Data></Cell><Cell><Data ss:Type="String">chr10:75006945-75036742</Data></Cell><Cell><Data ss:Type="Number">-0</Data></Cell><Cell><Data ss:Type="Number">-0</Data></Cell><Cell><Data ss:Type="Number">-0</Data></Cell><Cell><Data ss:Type="Number">-0</Data></Cell><Cell><Data ss:Type="Number">-0</Data></Cell><Cell><Data ss:Type="String">OK</Data></Cell></Row><Row ss:Height="12.8409"><Cell><Data ss:Type="String">ENSG00000156042</Data></Cell><Cell><Data ss:Type="Number">-0</Data></Cell><Cell><Data ss:Type="Number">-0</Data></Cell><Cell><Data ss:Type="String">TTC18_HUMAN</Data></Cell><Cell><Data ss:Type="String">TTC18</Data></Cell><Cell><Data ss:Type="Number">-0</Data></Cell><Cell><Data ss:Type="String">chr10:75013516-75119452</Data></Cell><Cell><Data ss:Type="Number">-0</Data></Cell><Cell><Data ss:Type="Number">-0</Data></Cell><Cell><Data ss:Type="Number">-0</Data></Cell><Cell><Data ss:Type="Number">-0</Data></Cell><Cell><Data ss:Type="Number">-0</Data></Cell><Cell><Data ss:Type="String">OK</Data></Cell></Row><Row ss:Height="12.8409"><Cell><Data ss:Type="String">ENSG00000224005</Data></Cell><Cell><Data ss:Type="Number">-0</Data></Cell><Cell><Data ss:Type="Number">-0</Data></Cell><Cell><Data ss:Type="String">YJ009_HUMAN</Data></Cell><Cell><Data ss:Type="String">AC022400.1</Data></Cell><Cell><Data ss:Type="Number">-0</Data></Cell><Cell><Data ss:Type="String">chr10:75473353-75473609</Data></Cell><Cell><Data ss:Type="Number">-0</Data></Cell><Cell><Data ss:Type="Number">-0</Data></Cell><Cell><Data ss:Type="Number">-0</Data></Cell><Cell><Data ss:Type="Number">-0</Data></Cell><Cell><Data ss:Type="Number">-0</Data></Cell><Cell><Data ss:Type="String">OK</Data></Cell></Row><Row ss:Height="12.8409"><Cell><Data ss:Type="String">ENSG00000214688</Data></Cell><Cell><Data ss:Type="Number">-0</Data></Cell><Cell><Data ss:Type="Number">-0</Data></Cell><Cell><Data ss:Type="String">CJ105_HUMAN</Data></Cell><Cell><Data ss:Type="String">C10orf105</Data></Cell><Cell><Data ss:Type="Number">-0</Data></Cell><Cell><Data ss:Type="String">chr10:73471457-73497581</Data></Cell><Cell><Data ss:Type="Number">-0</Data></Cell><Cell><Data ss:Type="Number">-0</Data></Cell><Cell><Data ss:Type="Number">-0</Data></Cell><Cell><Data ss:Type="Number">-0</Data></Cell><Cell><Data ss:Type="Number">-0</Data></Cell><Cell><Data ss:Type="String">OK</Data></Cell></Row><Row ss:Height="12.8409"><Cell><Data ss:Type="String">ENSG00000166348</Data></Cell><Cell><Data ss:Type="Number">-0</Data></Cell><Cell><Data ss:Type="Number">-0</Data></Cell><Cell><Data ss:Type="String">UBP54_HUMAN</Data></Cell><Cell><Data ss:Type="String">USP54</Data></Cell><Cell><Data ss:Type="Number">-0</Data></Cell><Cell><Data ss:Type="String">chr10:75257295-75385711</Data></Cell><Cell><Data ss:Type="Number">-0</Data></Cell><Cell><Data ss:Type="Number">-0</Data></Cell><Cell><Data ss:Type="Number">-0</Data></Cell><Cell><Data ss:Type="Number">-0</Data></Cell><Cell><Data ss:Type="Number">-0</Data></Cell><Cell><Data ss:Type="String">OK</Data></Cell></Row><Row ss:Height="12.8409"><Cell><Data ss:Type="String">ENSG00000222047</Data></Cell><Cell><Data ss:Type="Number">-0</Data></Cell><Cell><Data ss:Type="Number">-0</Data></Cell><Cell><Data ss:Type="String">CJ055_HUMAN</Data></Cell><Cell><Data ss:Type="String">C10orf55</Data></Cell><Cell><Data ss:Type="Number">-0</Data></Cell><Cell><Data ss:Type="String">chr10:75669726-75682535</Data></Cell><Cell><Data ss:Type="Number">-0</Data></Cell><Cell><Data ss:Type="Number">-0</Data></Cell><Cell><Data ss:Type="Number">-0</Data></Cell><Cell><Data ss:Type="Number">-0</Data></Cell><Cell><Data ss:Type="Number">-0</Data></Cell><Cell><Data ss:Type="String">OK</Data></Cell></Row><Row ss:Height="12.8409"><Cell><Data ss:Type="String">ENSG00000188716</Data></Cell><Cell><Data ss:Type="Number">-0</Data></Cell><Cell><Data ss:Type="Number">-0</Data></Cell><Cell><Data ss:Type="String">DUPD1_HUMAN</Data></Cell><Cell><Data ss:Type="String">DUPD1</Data></Cell><Cell><Data ss:Type="Number">-0</Data></Cell><Cell><Data ss:Type="String">chr10:76797593-76818272</Data></Cell><Cell><Data ss:Type="Number">-0</Data></Cell><Cell><Data ss:Type="Number">-0</Data></Cell><Cell><Data ss:Type="Number">-0</Data></Cell><Cell><Data ss:Type="Number">-0</Data></Cell><Cell><Data ss:Type="Number">-0</Data></Cell><Cell><Data ss:Type="String">OK</Data></Cell></Row><Row ss:Height="12.8409"><Cell><Data ss:Type="String">ENSG00000233745</Data></Cell><Cell><Data ss:Type="Number">-0</Data></Cell><Cell><Data ss:Type="Number">-0</Data></Cell><Cell><Data ss:Type="String">Q9H7I8_HUMAN</Data></Cell><Cell><Data ss:Type="String">AC010997.1</Data></Cell><Cell><Data ss:Type="Number">-0</Data></Cell><Cell><Data ss:Type="String">chr10:77160758-77161385</Data></Cell><Cell><Data ss:Type="Number">-0</Data></Cell><Cell><Data ss:Type="Number">-0</Data></Cell><Cell><Data ss:Type="Number">-0</Data></Cell><Cell><Data ss:Type="Number">-0</Data></Cell><Cell><Data ss:Type="Number">-0</Data></Cell><Cell><Data ss:Type="String">OK</Data></Cell></Row><Row ss:Height="12.8409"><Cell><Data ss:Type="String">ENSG00000237149</Data></Cell><Cell><Data ss:Type="Number">-0</Data></Cell><Cell><Data ss:Type="Number">-0</Data></Cell><Cell><Data ss:Type="String">ZNAS2_HUMAN</Data></Cell><Cell><Data ss:Type="String">ZNF503-AS2</Data></Cell><Cell><Data ss:Type="Number">-0</Data></Cell><Cell><Data ss:Type="String">chr10:77161276-77168740</Data></Cell><Cell><Data ss:Type="Number">-0</Data></Cell><Cell><Data ss:Type="Number">-0</Data></Cell><Cell><Data ss:Type="Number">-0</Data></Cell><Cell><Data ss:Type="Number">-0</Data></Cell><Cell><Data ss:Type="Number">-0</Data></Cell><Cell><Data ss:Type="String">OK</Data></Cell></Row><Row ss:Index="534" ss:Height="12.8409"><Cell><Data ss:Type="String">ENSG00000122852</Data></Cell><Cell><Data ss:Type="Number">-0</Data></Cell><Cell><Data ss:Type="Number">-0</Data></Cell><Cell><Data ss:Type="String">SFTA1_HUMAN</Data></Cell><Cell><Data ss:Type="String">SFTPA1</Data></Cell><Cell><Data ss:Type="Number">-0</Data></Cell><Cell><Data ss:Type="String">chr10:81370694-81375197</Data></Cell><Cell><Data ss:Type="Number">-0</Data></Cell><Cell><Data ss:Type="Number">-0</Data></Cell><Cell><Data ss:Type="Number">-0</Data></Cell><Cell><Data ss:Type="Number">-0</Data></Cell><Cell><Data ss:Type="Number">-0</Data></Cell><Cell><Data ss:Type="String">OK</Data></Cell></Row><Row ss:Height="12.8409"><Cell><Data ss:Type="String">ENSG00000133661</Data></Cell><Cell><Data ss:Type="Number">-0</Data></Cell><Cell><Data ss:Type="Number">-0</Data></Cell><Cell><Data ss:Type="String">SFTPD_HUMAN</Data></Cell><Cell><Data ss:Type="String">SFTPD</Data></Cell><Cell><Data ss:Type="Number">-0</Data></Cell><Cell><Data ss:Type="String">chr10:81697495-81742370</Data></Cell><Cell><Data ss:Type="Number">-0</Data></Cell><Cell><Data ss:Type="Number">-0</Data></Cell><Cell><Data ss:Type="Number">-0</Data></Cell><Cell><Data ss:Type="Number">-0</Data></Cell><Cell><Data ss:Type="Number">-0</Data></Cell><Cell><Data ss:Type="String">OK</Data></Cell></Row><Row ss:Height="12.8409"><Cell><Data ss:Type="String">ENSG00000204038</Data></Cell><Cell><Data ss:Type="Number">-0</Data></Cell><Cell><Data ss:Type="Number">-0</Data></Cell><Cell><Data ss:Type="String">Q6ZRL6_HUMAN</Data></Cell><Cell><Data ss:Type="String">AL359195.1</Data></Cell><Cell><Data ss:Type="Number">-0</Data></Cell><Cell><Data ss:Type="String">chr10:82009465-82013395</Data></Cell><Cell><Data ss:Type="Number">-0</Data></Cell><Cell><Data ss:Type="Number">-0</Data></Cell><Cell><Data ss:Type="Number">-0</Data></Cell><Cell><Data ss:Type="Number">-0</Data></Cell><Cell><Data ss:Type="Number">-0</Data></Cell><Cell><Data ss:Type="String">OK</Data></Cell></Row><Row ss:Height="12.8409"><Cell><Data ss:Type="String">ENSG00000188199</Data></Cell><Cell><Data ss:Type="Number">-0</Data></Cell><Cell><Data ss:Type="Number">-0</Data></Cell><Cell><Data ss:Type="String">FA22B_HUMAN</Data></Cell><Cell><Data ss:Type="String">FAM22B</Data></Cell><Cell><Data ss:Type="Number">-0</Data></Cell><Cell><Data ss:Type="String">chr10:81462982-81474437</Data></Cell><Cell><Data ss:Type="Number">-0</Data></Cell><Cell><Data ss:Type="Number">-0</Data></Cell><Cell><Data ss:Type="Number">-0</Data></Cell><Cell><Data ss:Type="Number">-0</Data></Cell><Cell><Data ss:Type="Number">-0</Data></Cell><Cell><Data ss:Type="String">OK</Data></Cell></Row><Row ss:Height="12.8409"><Cell><Data ss:Type="String">ENSG00000170788</Data></Cell><Cell><Data ss:Type="Number">-0</Data></Cell><Cell><Data ss:Type="Number">-0</Data></Cell><Cell><Data ss:Type="String">DYDC1_HUMAN</Data></Cell><Cell><Data ss:Type="String">DYDC1</Data></Cell><Cell><Data ss:Type="Number">-0</Data></Cell><Cell><Data ss:Type="String">chr10:82095860-82116511</Data></Cell><Cell><Data ss:Type="Number">-0</Data></Cell><Cell><Data ss:Type="Number">-0</Data></Cell><Cell><Data ss:Type="Number">-0</Data></Cell><Cell><Data ss:Type="Number">-0</Data></Cell><Cell><Data ss:Type="Number">-0</Data></Cell><Cell><Data ss:Type="String">OK</Data></Cell></Row><Row ss:Height="12.8409"><Cell><Data ss:Type="String">ENSG00000188373</Data></Cell><Cell><Data ss:Type="Number">-0</Data></Cell><Cell><Data ss:Type="Number">-0</Data></Cell><Cell><Data ss:Type="String">CJ099_HUMAN</Data></Cell><Cell><Data ss:Type="String">C10orf99</Data></Cell><Cell><Data ss:Type="Number">-0</Data></Cell><Cell><Data ss:Type="String">chr10:85933493-85945050</Data></Cell><Cell><Data ss:Type="Number">-0</Data></Cell><Cell><Data ss:Type="Number">-0</Data></Cell><Cell><Data ss:Type="Number">-0</Data></Cell><Cell><Data ss:Type="Number">-0</Data></Cell><Cell><Data ss:Type="Number">-0</Data></Cell><Cell><Data ss:Type="String">OK</Data></Cell></Row><Row ss:Height="12.8409"><Cell><Data ss:Type="String">ENSG00000148600</Data></Cell><Cell><Data ss:Type="Number">-0</Data></Cell><Cell><Data ss:Type="Number">-0</Data></Cell><Cell><Data ss:Type="String">CDHR1_HUMAN</Data></Cell><Cell><Data ss:Type="String">CDHR1</Data></Cell><Cell><Data ss:Type="Number">-0</Data></Cell><Cell><Data ss:Type="String">chr10:85954409-85979377</Data></Cell><Cell><Data ss:Type="Number">-0</Data></Cell><Cell><Data ss:Type="Number">-0</Data></Cell><Cell><Data ss:Type="Number">-0</Data></Cell><Cell><Data ss:Type="Number">-0</Data></Cell><Cell><Data ss:Type="Number">-0</Data></Cell><Cell><Data ss:Type="String">OK</Data></Cell></Row><Row ss:Height="12.8409"><Cell><Data ss:Type="String">ENSG00000204033</Data></Cell><Cell><Data ss:Type="Number">-0</Data></Cell><Cell><Data ss:Type="Number">-0</Data></Cell><Cell><Data ss:Type="String">LRIT2_HUMAN</Data></Cell><Cell><Data ss:Type="String">LRIT2</Data></Cell><Cell><Data ss:Type="Number">-0</Data></Cell><Cell><Data ss:Type="String">chr10:85980326-85985345</Data></Cell><Cell><Data ss:Type="Number">-0</Data></Cell><Cell><Data ss:Type="Number">-0</Data></Cell><Cell><Data ss:Type="Number">-0</Data></Cell><Cell><Data ss:Type="Number">-0</Data></Cell><Cell><Data ss:Type="Number">-0</Data></Cell><Cell><Data ss:Type="String">OK</Data></Cell></Row><Row ss:Height="12.8409"><Cell><Data ss:Type="String">ENSG00000148602</Data></Cell><Cell><Data ss:Type="Number">-0</Data></Cell><Cell><Data ss:Type="Number">-0</Data></Cell><Cell><Data ss:Type="String">LRIT1_HUMAN</Data></Cell><Cell><Data ss:Type="String">LRIT1</Data></Cell><Cell><Data ss:Type="Number">-0</Data></Cell><Cell><Data ss:Type="String">chr10:85991348-86001217</Data></Cell><Cell><Data ss:Type="Number">-0</Data></Cell><Cell><Data ss:Type="Number">-0</Data></Cell><Cell><Data ss:Type="Number">-0</Data></Cell><Cell><Data ss:Type="Number">-0</Data></Cell><Cell><Data ss:Type="Number">-0</Data></Cell><Cell><Data ss:Type="String">OK</Data></Cell></Row><Row ss:Height="12.8409"><Cell><Data ss:Type="String">ENSG00000122375</Data></Cell><Cell><Data ss:Type="Number">-0</Data></Cell><Cell><Data ss:Type="Number">-0</Data></Cell><Cell><Data ss:Type="String">OPN4_HUMAN</Data></Cell><Cell><Data ss:Type="String">OPN4</Data></Cell><Cell><Data ss:Type="Number">-0</Data></Cell><Cell><Data ss:Type="String">chr10:88414313-88426605</Data></Cell><Cell><Data ss:Type="Number">-0</Data></Cell><Cell><Data ss:Type="Number">-0</Data></Cell><Cell><Data ss:Type="Number">-0</Data></Cell><Cell><Data ss:Type="Number">-0</Data></Cell><Cell><Data ss:Type="Number">-0</Data></Cell><Cell><Data ss:Type="String">OK</Data></Cell></Row><Row ss:Index="544" ss:Height="12.8409"><Cell><Data ss:Type="String">ENSG00000188100</Data></Cell><Cell><Data ss:Type="Number">-0</Data></Cell><Cell><Data ss:Type="Number">-0</Data></Cell><Cell><Data ss:Type="String">FM25A_HUMAN</Data></Cell><Cell><Data ss:Type="String">FAM25A</Data></Cell><Cell><Data ss:Type="Number">-0</Data></Cell><Cell><Data ss:Type="String">chr10:88780062-88784487</Data></Cell><Cell><Data ss:Type="Number">-0</Data></Cell><Cell><Data ss:Type="Number">-0</Data></Cell><Cell><Data ss:Type="Number">-0</Data></Cell><Cell><Data ss:Type="Number">-0</Data></Cell><Cell><Data ss:Type="Number">-0</Data></Cell><Cell><Data ss:Type="String">OK</Data></Cell></Row><Row ss:Height="12.8409"><Cell><Data ss:Type="String">ENSG00000184923</Data></Cell><Cell><Data ss:Type="Number">-0</Data></Cell><Cell><Data ss:Type="Number">-0</Data></Cell><Cell><Data ss:Type="String">FA22A_HUMAN</Data></Cell><Cell><Data ss:Type="String">FAM22A</Data></Cell><Cell><Data ss:Type="Number">-0</Data></Cell><Cell><Data ss:Type="String">chr10:88985204-88994912</Data></Cell><Cell><Data ss:Type="Number">-0</Data></Cell><Cell><Data ss:Type="Number">-0</Data></Cell><Cell><Data ss:Type="Number">-0</Data></Cell><Cell><Data ss:Type="Number">-0</Data></Cell><Cell><Data ss:Type="Number">-0</Data></Cell><Cell><Data ss:Type="String">OK</Data></Cell></Row><Row ss:Height="12.8409"><Cell><Data ss:Type="String">ENSG00000204022</Data></Cell><Cell><Data ss:Type="Number">-0</Data></Cell><Cell><Data ss:Type="Number">-0</Data></Cell><Cell><Data ss:Type="String">LIPJ_HUMAN</Data></Cell><Cell><Data ss:Type="String">LIPJ</Data></Cell><Cell><Data ss:Type="Number">-0</Data></Cell><Cell><Data ss:Type="String">chr10:90346509-90366733</Data></Cell><Cell><Data ss:Type="Number">-0</Data></Cell><Cell><Data ss:Type="Number">-0</Data></Cell><Cell><Data ss:Type="Number">-0</Data></Cell><Cell><Data ss:Type="Number">-0</Data></Cell><Cell><Data ss:Type="Number">-0</Data></Cell><Cell><Data ss:Type="String">OK</Data></Cell></Row><Row ss:Height="12.8409"><Cell><Data ss:Type="String">ENSG00000182333</Data></Cell><Cell><Data ss:Type="Number">-0</Data></Cell><Cell><Data ss:Type="Number">-0</Data></Cell><Cell><Data ss:Type="String">LIPG_HUMAN</Data></Cell><Cell><Data ss:Type="String">LIPF</Data></Cell><Cell><Data ss:Type="Number">-0</Data></Cell><Cell><Data ss:Type="String">chr10:90424197-90438571</Data></Cell><Cell><Data ss:Type="Number">-0</Data></Cell><Cell><Data ss:Type="Number">-0</Data></Cell><Cell><Data ss:Type="Number">-0</Data></Cell><Cell><Data ss:Type="Number">-0</Data></Cell><Cell><Data ss:Type="Number">-0</Data></Cell><Cell><Data ss:Type="String">OK</Data></Cell></Row><Row ss:Height="12.8409"><Cell><Data ss:Type="String">ENSG00000204021</Data></Cell><Cell><Data ss:Type="Number">-0</Data></Cell><Cell><Data ss:Type="Number">-0</Data></Cell><Cell><Data ss:Type="String">LIPK_HUMAN</Data></Cell><Cell><Data ss:Type="String">LIPK</Data></Cell><Cell><Data ss:Type="Number">-0</Data></Cell><Cell><Data ss:Type="String">chr10:90484300-90512543</Data></Cell><Cell><Data ss:Type="Number">-0</Data></Cell><Cell><Data ss:Type="Number">-0</Data></Cell><Cell><Data ss:Type="Number">-0</Data></Cell><Cell><Data ss:Type="Number">-0</Data></Cell><Cell><Data ss:Type="Number">-0</Data></Cell><Cell><Data ss:Type="String">OK</Data></Cell></Row><Row ss:Height="12.8409"><Cell><Data ss:Type="String">ENSG00000204020</Data></Cell><Cell><Data ss:Type="Number">-0</Data></Cell><Cell><Data ss:Type="Number">-0</Data></Cell><Cell><Data ss:Type="String">LIPN_HUMAN</Data></Cell><Cell><Data ss:Type="String">LIPN</Data></Cell><Cell><Data ss:Type="Number">-0</Data></Cell><Cell><Data ss:Type="String">chr10:90519951-90537999</Data></Cell><Cell><Data ss:Type="Number">-0</Data></Cell><Cell><Data ss:Type="Number">-0</Data></Cell><Cell><Data ss:Type="Number">-0</Data></Cell><Cell><Data ss:Type="Number">-0</Data></Cell><Cell><Data ss:Type="Number">-0</Data></Cell><Cell><Data ss:Type="String">OK</Data></Cell></Row><Row ss:Height="12.8409"><Cell><Data ss:Type="String">ENSG00000173239</Data></Cell><Cell><Data ss:Type="Number">-0</Data></Cell><Cell><Data ss:Type="Number">-0</Data></Cell><Cell><Data ss:Type="String">LIPM_HUMAN</Data></Cell><Cell><Data ss:Type="String">LIPM</Data></Cell><Cell><Data ss:Type="Number">-0</Data></Cell><Cell><Data ss:Type="String">chr10:90562653-90580303</Data></Cell><Cell><Data ss:Type="Number">-0</Data></Cell><Cell><Data ss:Type="Number">-0</Data></Cell><Cell><Data ss:Type="Number">-0</Data></Cell><Cell><Data ss:Type="Number">-0</Data></Cell><Cell><Data ss:Type="Number">-0</Data></Cell><Cell><Data ss:Type="String">OK</Data></Cell></Row><Row ss:Height="12.8409"><Cell><Data ss:Type="String">ENSG00000026103</Data></Cell><Cell><Data ss:Type="Number">-0</Data></Cell><Cell><Data ss:Type="Number">-0</Data></Cell><Cell><Data ss:Type="String">TNR6_HUMAN</Data></Cell><Cell><Data ss:Type="String">FAS</Data></Cell><Cell><Data ss:Type="Number">-0</Data></Cell><Cell><Data ss:Type="String">chr10:90729552-90775542</Data></Cell><Cell><Data ss:Type="Number">-0</Data></Cell><Cell><Data ss:Type="Number">-0</Data></Cell><Cell><Data ss:Type="Number">-0</Data></Cell><Cell><Data ss:Type="Number">-0</Data></Cell><Cell><Data ss:Type="Number">-0</Data></Cell><Cell><Data ss:Type="String">OK</Data></Cell></Row><Row ss:Height="12.8409"><Cell><Data ss:Type="String">ENSG00000204049</Data></Cell><Cell><Data ss:Type="Number">-0</Data></Cell><Cell><Data ss:Type="Number">-0</Data></Cell><Cell><Data ss:Type="String">Q6ZUH9_HUMAN</Data></Cell><Cell><Data ss:Type="String">AL391421.1</Data></Cell><Cell><Data ss:Type="Number">-0</Data></Cell><Cell><Data ss:Type="String">chr10:79626632-79629368</Data></Cell><Cell><Data ss:Type="Number">-0</Data></Cell><Cell><Data ss:Type="Number">-0</Data></Cell><Cell><Data ss:Type="Number">-0</Data></Cell><Cell><Data ss:Type="Number">-0</Data></Cell><Cell><Data ss:Type="Number">-0</Data></Cell><Cell><Data ss:Type="String">OK</Data></Cell></Row><Row ss:Height="12.8409"><Cell><Data ss:Type="String">ENSG00000204010</Data></Cell><Cell><Data ss:Type="Number">-0</Data></Cell><Cell><Data ss:Type="Number">-0</Data></Cell><Cell><Data ss:Type="String">IFT1B_HUMAN</Data></Cell><Cell><Data ss:Type="String">IFIT1B</Data></Cell><Cell><Data ss:Type="Number">-0</Data></Cell><Cell><Data ss:Type="String">chr10:91137812-91144962</Data></Cell><Cell><Data ss:Type="Number">-0</Data></Cell><Cell><Data ss:Type="Number">-0</Data></Cell><Cell><Data ss:Type="Number">-0</Data></Cell><Cell><Data ss:Type="Number">-0</Data></Cell><Cell><Data ss:Type="Number">-0</Data></Cell><Cell><Data ss:Type="String">OK</Data></Cell></Row><Row ss:Index="554" ss:Height="12.8409"><Cell><Data ss:Type="String">ENSG00000187553</Data></Cell><Cell><Data ss:Type="Number">-0</Data></Cell><Cell><Data ss:Type="Number">-0</Data></Cell><Cell><Data ss:Type="String">CP26C_HUMAN</Data></Cell><Cell><Data ss:Type="String">CYP26C1</Data></Cell><Cell><Data ss:Type="Number">-0</Data></Cell><Cell><Data ss:Type="String">chr10:94821020-94828454</Data></Cell><Cell><Data ss:Type="Number">-0</Data></Cell><Cell><Data ss:Type="Number">-0</Data></Cell><Cell><Data ss:Type="Number">-0</Data></Cell><Cell><Data ss:Type="Number">-0</Data></Cell><Cell><Data ss:Type="Number">-0</Data></Cell><Cell><Data ss:Type="String">OK</Data></Cell></Row><Row ss:Height="12.8409"><Cell><Data ss:Type="String">ENSG00000095596</Data></Cell><Cell><Data ss:Type="Number">-0</Data></Cell><Cell><Data ss:Type="Number">-0</Data></Cell><Cell><Data ss:Type="String">CP26A_HUMAN</Data></Cell><Cell><Data ss:Type="String">CYP26A1</Data></Cell><Cell><Data ss:Type="Number">-0</Data></Cell><Cell><Data ss:Type="String">chr10:94833231-94837647</Data></Cell><Cell><Data ss:Type="Number">-0</Data></Cell><Cell><Data ss:Type="Number">-0</Data></Cell><Cell><Data ss:Type="Number">-0</Data></Cell><Cell><Data ss:Type="Number">-0</Data></Cell><Cell><Data ss:Type="Number">-0</Data></Cell><Cell><Data ss:Type="String">OK</Data></Cell></Row><Row ss:Height="12.8409"><Cell><Data ss:Type="String">ENSG00000095464</Data></Cell><Cell><Data ss:Type="Number">-0</Data></Cell><Cell><Data ss:Type="Number">-0</Data></Cell><Cell><Data ss:Type="String">PDE6C_HUMAN</Data></Cell><Cell><Data ss:Type="String">PDE6C</Data></Cell><Cell><Data ss:Type="Number">-0</Data></Cell><Cell><Data ss:Type="String">chr10:95372344-95425767</Data></Cell><Cell><Data ss:Type="Number">-0</Data></Cell><Cell><Data ss:Type="Number">-0</Data></Cell><Cell><Data ss:Type="Number">-0</Data></Cell><Cell><Data ss:Type="Number">-0</Data></Cell><Cell><Data ss:Type="Number">-0</Data></Cell><Cell><Data ss:Type="String">OK</Data></Cell></Row><Row ss:Height="12.8409"><Cell><Data ss:Type="String">ENSG00000138115</Data></Cell><Cell><Data ss:Type="Number">-0</Data></Cell><Cell><Data ss:Type="Number">-0</Data></Cell><Cell><Data ss:Type="String">CP2C8_HUMAN</Data></Cell><Cell><Data ss:Type="String">CYP2C8</Data></Cell><Cell><Data ss:Type="Number">-0</Data></Cell><Cell><Data ss:Type="String">chr10:96796529-96829254</Data></Cell><Cell><Data ss:Type="Number">-0</Data></Cell><Cell><Data ss:Type="Number">-0</Data></Cell><Cell><Data ss:Type="Number">-0</Data></Cell><Cell><Data ss:Type="Number">-0</Data></Cell><Cell><Data ss:Type="Number">-0</Data></Cell><Cell><Data ss:Type="String">OK</Data></Cell></Row><Row ss:Height="12.8409"><Cell><Data ss:Type="String">ENSG00000165841</Data></Cell><Cell><Data ss:Type="Number">-0</Data></Cell><Cell><Data ss:Type="Number">-0</Data></Cell><Cell><Data ss:Type="String">CP2CJ_HUMAN</Data></Cell><Cell><Data ss:Type="String">CYP2C19</Data></Cell><Cell><Data ss:Type="Number">-0</Data></Cell><Cell><Data ss:Type="String">chr10:96447910-96613017</Data></Cell><Cell><Data ss:Type="Number">-0</Data></Cell><Cell><Data ss:Type="Number">-0</Data></Cell><Cell><Data ss:Type="Number">-0</Data></Cell><Cell><Data ss:Type="Number">-0</Data></Cell><Cell><Data ss:Type="Number">-0</Data></Cell><Cell><Data ss:Type="String">OK</Data></Cell></Row><Row ss:Height="12.8409"><Cell><Data ss:Type="String">ENSG00000107447</Data></Cell><Cell><Data ss:Type="Number">-0</Data></Cell><Cell><Data ss:Type="Number">-0</Data></Cell><Cell><Data ss:Type="String">TDT_HUMAN</Data></Cell><Cell><Data ss:Type="String">DNTT</Data></Cell><Cell><Data ss:Type="Number">-0</Data></Cell><Cell><Data ss:Type="String">chr10:98064084-98098321</Data></Cell><Cell><Data ss:Type="Number">-0</Data></Cell><Cell><Data ss:Type="Number">-0</Data></Cell><Cell><Data ss:Type="Number">-0</Data></Cell><Cell><Data ss:Type="Number">-0</Data></Cell><Cell><Data ss:Type="Number">-0</Data></Cell><Cell><Data ss:Type="String">OK</Data></Cell></Row><Row ss:Height="12.8409"><Cell><Data ss:Type="String">ENSG00000197430</Data></Cell><Cell><Data ss:Type="Number">-0</Data></Cell><Cell><Data ss:Type="Number">-0</Data></Cell><Cell><Data ss:Type="String">OPALI_HUMAN</Data></Cell><Cell><Data ss:Type="String">OPALIN</Data></Cell><Cell><Data ss:Type="Number">-0</Data></Cell><Cell><Data ss:Type="String">chr10:98102972-98119092</Data></Cell><Cell><Data ss:Type="Number">-0</Data></Cell><Cell><Data ss:Type="Number">-0</Data></Cell><Cell><Data ss:Type="Number">-0</Data></Cell><Cell><Data ss:Type="Number">-0</Data></Cell><Cell><Data ss:Type="Number">-0</Data></Cell><Cell><Data ss:Type="String">OK</Data></Cell></Row><Row ss:Height="12.8409"><Cell><Data ss:Type="String">ENSG00000173088</Data></Cell><Cell><Data ss:Type="Number">-0</Data></Cell><Cell><Data ss:Type="Number">-0</Data></Cell><Cell><Data ss:Type="String">CJ131_HUMAN</Data></Cell><Cell><Data ss:Type="String">C10orf131</Data></Cell><Cell><Data ss:Type="Number">-0</Data></Cell><Cell><Data ss:Type="String">chr10:97620304-97793507</Data></Cell><Cell><Data ss:Type="Number">-0</Data></Cell><Cell><Data ss:Type="Number">-0</Data></Cell><Cell><Data ss:Type="Number">-0</Data></Cell><Cell><Data ss:Type="Number">-0</Data></Cell><Cell><Data ss:Type="Number">-0</Data></Cell><Cell><Data ss:Type="String">OK</Data></Cell></Row><Row ss:Height="12.8409"><Cell><Data ss:Type="String">ENSG00000188649</Data></Cell><Cell><Data ss:Type="Number">-0</Data></Cell><Cell><Data ss:Type="Number">-0</Data></Cell><Cell><Data ss:Type="String">C2D2B_HUMAN</Data></Cell><Cell><Data ss:Type="String">CC2D2B</Data></Cell><Cell><Data ss:Type="Number">-0</Data></Cell><Cell><Data ss:Type="String">chr10:97709743-97792441</Data></Cell><Cell><Data ss:Type="Number">-0</Data></Cell><Cell><Data ss:Type="Number">-0</Data></Cell><Cell><Data ss:Type="Number">-0</Data></Cell><Cell><Data ss:Type="Number">-0</Data></Cell><Cell><Data ss:Type="Number">-0</Data></Cell><Cell><Data ss:Type="String">OK</Data></Cell></Row><Row ss:Height="12.8409"><Cell><Data ss:Type="String">ENSG00000212950</Data></Cell><Cell><Data ss:Type="Number">-0</Data></Cell><Cell><Data ss:Type="Number">-0</Data></Cell><Cell><Data ss:Type="String">Q5T925_HUMAN</Data></Cell><Cell><Data ss:Type="String">RP11-476E15.3.1</Data></Cell><Cell><Data ss:Type="Number">-0</Data></Cell><Cell><Data ss:Type="String">chr10:97114702-97117003</Data></Cell><Cell><Data ss:Type="Number">-0</Data></Cell><Cell><Data ss:Type="Number">-0</Data></Cell><Cell><Data ss:Type="Number">-0</Data></Cell><Cell><Data ss:Type="Number">-0</Data></Cell><Cell><Data ss:Type="Number">-0</Data></Cell><Cell><Data ss:Type="String">OK</Data></Cell></Row><Row ss:Index="564" ss:Height="12.8409"><Cell><Data ss:Type="String">ENSG00000095585</Data></Cell><Cell><Data ss:Type="Number">-0</Data></Cell><Cell><Data ss:Type="Number">-0</Data></Cell><Cell><Data ss:Type="String">BLNK_HUMAN</Data></Cell><Cell><Data ss:Type="String">BLNK</Data></Cell><Cell><Data ss:Type="Number">-0</Data></Cell><Cell><Data ss:Type="String">chr10:97951457-98031333</Data></Cell><Cell><Data ss:Type="Number">-0</Data></Cell><Cell><Data ss:Type="Number">-0</Data></Cell><Cell><Data ss:Type="Number">-0</Data></Cell><Cell><Data ss:Type="Number">-0</Data></Cell><Cell><Data ss:Type="Number">-0</Data></Cell><Cell><Data ss:Type="String">OK</Data></Cell></Row><Row ss:Height="12.8409"><Cell><Data ss:Type="String">ENSG00000120057</Data></Cell><Cell><Data ss:Type="Number">-0</Data></Cell><Cell><Data ss:Type="Number">-0</Data></Cell><Cell><Data ss:Type="String">SFRP5_HUMAN</Data></Cell><Cell><Data ss:Type="String">SFRP5</Data></Cell><Cell><Data ss:Type="Number">-0</Data></Cell><Cell><Data ss:Type="String">chr10:99526507-99531709</Data></Cell><Cell><Data ss:Type="Number">-0</Data></Cell><Cell><Data ss:Type="Number">-0</Data></Cell><Cell><Data ss:Type="Number">-0</Data></Cell><Cell><Data ss:Type="Number">-0</Data></Cell><Cell><Data ss:Type="Number">-0</Data></Cell><Cell><Data ss:Type="String">OK</Data></Cell></Row><Row ss:Height="12.8409"><Cell><Data ss:Type="String">ENSG00000241935</Data></Cell><Cell><Data ss:Type="Number">-0</Data></Cell><Cell><Data ss:Type="Number">-0</Data></Cell><Cell><Data ss:Type="String">HOGA1_HUMAN</Data></Cell><Cell><Data ss:Type="String">HOGA1</Data></Cell><Cell><Data ss:Type="Number">-0</Data></Cell><Cell><Data ss:Type="String">chr10:99344079-99372559</Data></Cell><Cell><Data ss:Type="Number">-0</Data></Cell><Cell><Data ss:Type="Number">-0</Data></Cell><Cell><Data ss:Type="Number">-0</Data></Cell><Cell><Data ss:Type="Number">-0</Data></Cell><Cell><Data ss:Type="Number">-0</Data></Cell><Cell><Data ss:Type="String">OK</Data></Cell></Row><Row ss:Height="12.8409"><Cell><Data ss:Type="String">ENSG00000203942</Data></Cell><Cell><Data ss:Type="Number">-0</Data></Cell><Cell><Data ss:Type="Number">-0</Data></Cell><Cell><Data ss:Type="String">CJ062_HUMAN</Data></Cell><Cell><Data ss:Type="String">C10orf62</Data></Cell><Cell><Data ss:Type="Number">-0</Data></Cell><Cell><Data ss:Type="String">chr10:99349449-99350690</Data></Cell><Cell><Data ss:Type="Number">-0</Data></Cell><Cell><Data ss:Type="Number">-0</Data></Cell><Cell><Data ss:Type="Number">-0</Data></Cell><Cell><Data ss:Type="Number">-0</Data></Cell><Cell><Data ss:Type="Number">-0</Data></Cell><Cell><Data ss:Type="String">OK</Data></Cell></Row><Row ss:Height="12.8409"><Cell><Data ss:Type="String">ENSG00000155265</Data></Cell><Cell><Data ss:Type="Number">-0</Data></Cell><Cell><Data ss:Type="Number">-0</Data></Cell><Cell><Data ss:Type="String">GOG7B_HUMAN</Data></Cell><Cell><Data ss:Type="String">GOLGA7B</Data></Cell><Cell><Data ss:Type="Number">-0</Data></Cell><Cell><Data ss:Type="String">chr10:99609995-99627782</Data></Cell><Cell><Data ss:Type="Number">-0</Data></Cell><Cell><Data ss:Type="Number">-0</Data></Cell><Cell><Data ss:Type="Number">-0</Data></Cell><Cell><Data ss:Type="Number">-0</Data></Cell><Cell><Data ss:Type="Number">-0</Data></Cell><Cell><Data ss:Type="String">OK</Data></Cell></Row><Row ss:Height="12.8409"><Cell><Data ss:Type="String">ENSG00000119919</Data></Cell><Cell><Data ss:Type="Number">-0</Data></Cell><Cell><Data ss:Type="Number">-0</Data></Cell><Cell><Data ss:Type="String">NKX23_HUMAN</Data></Cell><Cell><Data ss:Type="String">NKX2-3</Data></Cell><Cell><Data ss:Type="Number">-0</Data></Cell><Cell><Data ss:Type="String">chr10:101292689-101296278</Data></Cell><Cell><Data ss:Type="Number">-0</Data></Cell><Cell><Data ss:Type="Number">-0</Data></Cell><Cell><Data ss:Type="Number">-0</Data></Cell><Cell><Data ss:Type="Number">-0</Data></Cell><Cell><Data ss:Type="Number">-0</Data></Cell><Cell><Data ss:Type="String">OK</Data></Cell></Row><Row ss:Height="12.8409"><Cell><Data ss:Type="String">ENSG00000120054</Data></Cell><Cell><Data ss:Type="Number">-0</Data></Cell><Cell><Data ss:Type="Number">-0</Data></Cell><Cell><Data ss:Type="String">CBPN_HUMAN</Data></Cell><Cell><Data ss:Type="String">CPN1</Data></Cell><Cell><Data ss:Type="Number">-0</Data></Cell><Cell><Data ss:Type="String">chr10:101801949-101841634</Data></Cell><Cell><Data ss:Type="Number">-0</Data></Cell><Cell><Data ss:Type="Number">-0</Data></Cell><Cell><Data ss:Type="Number">-0</Data></Cell><Cell><Data ss:Type="Number">-0</Data></Cell><Cell><Data ss:Type="Number">-0</Data></Cell><Cell><Data ss:Type="String">OK</Data></Cell></Row><Row ss:Height="12.8409"><Cell><Data ss:Type="String">ENSG00000187122</Data></Cell><Cell><Data ss:Type="Number">-0</Data></Cell><Cell><Data ss:Type="Number">-0</Data></Cell><Cell><Data ss:Type="String">SLIT1_HUMAN</Data></Cell><Cell><Data ss:Type="String">SLIT1</Data></Cell><Cell><Data ss:Type="Number">-0</Data></Cell><Cell><Data ss:Type="String">chr10:98757794-98945683</Data></Cell><Cell><Data ss:Type="Number">-0</Data></Cell><Cell><Data ss:Type="Number">-0</Data></Cell><Cell><Data ss:Type="Number">-0</Data></Cell><Cell><Data ss:Type="Number">-0</Data></Cell><Cell><Data ss:Type="Number">-0</Data></Cell><Cell><Data ss:Type="String">OK</Data></Cell></Row><Row ss:Height="12.8409"><Cell><Data ss:Type="String">ENSG00000075891</Data></Cell><Cell><Data ss:Type="Number">-0</Data></Cell><Cell><Data ss:Type="Number">-0</Data></Cell><Cell><Data ss:Type="String">PAX2_HUMAN</Data></Cell><Cell><Data ss:Type="String">PAX2</Data></Cell><Cell><Data ss:Type="Number">-0</Data></Cell><Cell><Data ss:Type="String">chr10:102495359-102589698</Data></Cell><Cell><Data ss:Type="Number">-0</Data></Cell><Cell><Data ss:Type="Number">-0</Data></Cell><Cell><Data ss:Type="Number">-0</Data></Cell><Cell><Data ss:Type="Number">-0</Data></Cell><Cell><Data ss:Type="Number">-0</Data></Cell><Cell><Data ss:Type="String">OK</Data></Cell></Row><Row ss:Height="12.8409"><Cell><Data ss:Type="String">ENSG00000075826</Data></Cell><Cell><Data ss:Type="Number">-0</Data></Cell><Cell><Data ss:Type="Number">-0</Data></Cell><Cell><Data ss:Type="String">SC31B_HUMAN</Data></Cell><Cell><Data ss:Type="String">SEC31B</Data></Cell><Cell><Data ss:Type="Number">-0</Data></Cell><Cell><Data ss:Type="String">chr10:102246398-102279711</Data></Cell><Cell><Data ss:Type="Number">-0</Data></Cell><Cell><Data ss:Type="Number">-0</Data></Cell><Cell><Data ss:Type="Number">-0</Data></Cell><Cell><Data ss:Type="Number">-0</Data></Cell><Cell><Data ss:Type="Number">-0</Data></Cell><Cell><Data ss:Type="String">OK</Data></Cell></Row><Row ss:Height="12.8409"><Cell><Data ss:Type="String">ENSG00000255339</Data></Cell><Cell><Data ss:Type="Number">-0</Data></Cell><Cell><Data ss:Type="Number">-0</Data></Cell><Cell><Data ss:Type="String">E9PIZ8_HUMAN</Data></Cell><Cell><Data ss:Type="String">RP11-411B6.6.1</Data></Cell><Cell><Data ss:Type="Number">-0</Data></Cell><Cell><Data ss:Type="String">chr10:102265384-102289634</Data></Cell><Cell><Data ss:Type="Number">-0</Data></Cell><Cell><Data ss:Type="Number">-0</Data></Cell><Cell><Data ss:Type="Number">-0</Data></Cell><Cell><Data ss:Type="Number">-0</Data></Cell><Cell><Data ss:Type="Number">-0</Data></Cell><Cell><Data ss:Type="String">OK</Data></Cell></Row><Row ss:Index="575" ss:Height="12.8409"><Cell><Data ss:Type="String">ENSG00000107807</Data></Cell><Cell><Data ss:Type="Number">-0</Data></Cell><Cell><Data ss:Type="Number">-0</Data></Cell><Cell><Data ss:Type="String">TLX1_HUMAN</Data></Cell><Cell><Data ss:Type="String">TLX1</Data></Cell><Cell><Data ss:Type="Number">-0</Data></Cell><Cell><Data ss:Type="String">chr10:102889256-102897545</Data></Cell><Cell><Data ss:Type="Number">-0</Data></Cell><Cell><Data ss:Type="Number">-0</Data></Cell><Cell><Data ss:Type="Number">-0</Data></Cell><Cell><Data ss:Type="Number">-0</Data></Cell><Cell><Data ss:Type="Number">-0</Data></Cell><Cell><Data ss:Type="String">OK</Data></Cell></Row><Row ss:Height="12.8409"><Cell><Data ss:Type="String">ENSG00000095539</Data></Cell><Cell><Data ss:Type="Number">-0</Data></Cell><Cell><Data ss:Type="Number">-0</Data></Cell><Cell><Data ss:Type="String">SEM4G_HUMAN</Data></Cell><Cell><Data ss:Type="String">SEMA4G</Data></Cell><Cell><Data ss:Type="Number">-0</Data></Cell><Cell><Data ss:Type="String">chr10:102729274-102745628</Data></Cell><Cell><Data ss:Type="Number">-0</Data></Cell><Cell><Data ss:Type="Number">-0</Data></Cell><Cell><Data ss:Type="Number">-0</Data></Cell><Cell><Data ss:Type="Number">-0</Data></Cell><Cell><Data ss:Type="Number">-0</Data></Cell><Cell><Data ss:Type="String">OK</Data></Cell></Row><Row ss:Height="12.8409"><Cell><Data ss:Type="String">ENSG00000107831</Data></Cell><Cell><Data ss:Type="Number">-0</Data></Cell><Cell><Data ss:Type="Number">-0</Data></Cell><Cell><Data ss:Type="String">FGF8_HUMAN</Data></Cell><Cell><Data ss:Type="String">FGF8</Data></Cell><Cell><Data ss:Type="Number">-0</Data></Cell><Cell><Data ss:Type="String">chr10:103530080-103535827</Data></Cell><Cell><Data ss:Type="Number">-0</Data></Cell><Cell><Data ss:Type="Number">-0</Data></Cell><Cell><Data ss:Type="Number">-0</Data></Cell><Cell><Data ss:Type="Number">-0</Data></Cell><Cell><Data ss:Type="Number">-0</Data></Cell><Cell><Data ss:Type="String">OK</Data></Cell></Row><Row ss:Height="12.8409"><Cell><Data ss:Type="String">ENSG00000107554</Data></Cell><Cell><Data ss:Type="Number">-0</Data></Cell><Cell><Data ss:Type="Number">-0</Data></Cell><Cell><Data ss:Type="String">DNMBP_HUMAN</Data></Cell><Cell><Data ss:Type="String">DNMBP</Data></Cell><Cell><Data ss:Type="Number">-0</Data></Cell><Cell><Data ss:Type="String">chr10:101635333-101769676</Data></Cell><Cell><Data ss:Type="Number">-0</Data></Cell><Cell><Data ss:Type="Number">-0</Data></Cell><Cell><Data ss:Type="Number">-0</Data></Cell><Cell><Data ss:Type="Number">-0</Data></Cell><Cell><Data ss:Type="Number">-0</Data></Cell><Cell><Data ss:Type="String">FAIL</Data></Cell></Row><Row ss:Height="12.8409"><Cell><Data ss:Type="String">ENSG00000186862</Data></Cell><Cell><Data ss:Type="Number">-0</Data></Cell><Cell><Data ss:Type="Number">-0</Data></Cell><Cell><Data ss:Type="String">PDZD7_HUMAN</Data></Cell><Cell><Data ss:Type="String">PDZD7</Data></Cell><Cell><Data ss:Type="Number">-0</Data></Cell><Cell><Data ss:Type="String">chr10:102767440-102790890</Data></Cell><Cell><Data ss:Type="Number">-0</Data></Cell><Cell><Data ss:Type="Number">-0</Data></Cell><Cell><Data ss:Type="Number">-0</Data></Cell><Cell><Data ss:Type="Number">-0</Data></Cell><Cell><Data ss:Type="Number">-0</Data></Cell><Cell><Data ss:Type="String">OK</Data></Cell></Row><Row ss:Height="12.8409"><Cell><Data ss:Type="String">ENSG00000138111</Data></Cell><Cell><Data ss:Type="Number">-0</Data></Cell><Cell><Data ss:Type="Number">-0</Data></Cell><Cell><Data ss:Type="String">TM180_HUMAN</Data></Cell><Cell><Data ss:Type="String">TMEM180</Data></Cell><Cell><Data ss:Type="Number">-0</Data></Cell><Cell><Data ss:Type="String">chr10:104221148-104239484</Data></Cell><Cell><Data ss:Type="Number">-0</Data></Cell><Cell><Data ss:Type="Number">-0</Data></Cell><Cell><Data ss:Type="Number">-0</Data></Cell><Cell><Data ss:Type="Number">-0</Data></Cell><Cell><Data ss:Type="Number">-0</Data></Cell><Cell><Data ss:Type="String">OK</Data></Cell></Row><Row ss:Height="12.8409"><Cell><Data ss:Type="String">ENSG00000156395</Data></Cell><Cell><Data ss:Type="Number">-0</Data></Cell><Cell><Data ss:Type="Number">-0</Data></Cell><Cell><Data ss:Type="String">SORC3_HUMAN</Data></Cell><Cell><Data ss:Type="String">SORCS3</Data></Cell><Cell><Data ss:Type="Number">-0</Data></Cell><Cell><Data ss:Type="String">chr10:106400858-107024993</Data></Cell><Cell><Data ss:Type="Number">-0</Data></Cell><Cell><Data ss:Type="Number">-0</Data></Cell><Cell><Data ss:Type="Number">-0</Data></Cell><Cell><Data ss:Type="Number">-0</Data></Cell><Cell><Data ss:Type="Number">-0</Data></Cell><Cell><Data ss:Type="String">OK</Data></Cell></Row><Row ss:Height="12.8409"><Cell><Data ss:Type="String">ENSG00000119913</Data></Cell><Cell><Data ss:Type="Number">-0</Data></Cell><Cell><Data ss:Type="Number">-0</Data></Cell><Cell><Data ss:Type="String">TECTB_HUMAN</Data></Cell><Cell><Data ss:Type="String">TECTB</Data></Cell><Cell><Data ss:Type="Number">-0</Data></Cell><Cell><Data ss:Type="String">chr10:114043492-114064793</Data></Cell><Cell><Data ss:Type="Number">-0</Data></Cell><Cell><Data ss:Type="Number">-0</Data></Cell><Cell><Data ss:Type="Number">-0</Data></Cell><Cell><Data ss:Type="Number">-0</Data></Cell><Cell><Data ss:Type="Number">-0</Data></Cell><Cell><Data ss:Type="String">OK</Data></Cell></Row><Row ss:Height="12.8409"><Cell><Data ss:Type="String">ENSG00000214413</Data></Cell><Cell><Data ss:Type="Number">-0</Data></Cell><Cell><Data ss:Type="Number">-0</Data></Cell><Cell><Data ss:Type="String">E9PIK7_HUMAN</Data></Cell><Cell><Data ss:Type="String">BBIP1</Data></Cell><Cell><Data ss:Type="Number">-0</Data></Cell><Cell><Data ss:Type="String">chr10:112658487-112679032</Data></Cell><Cell><Data ss:Type="Number">-0</Data></Cell><Cell><Data ss:Type="Number">-0</Data></Cell><Cell><Data ss:Type="Number">-0</Data></Cell><Cell><Data ss:Type="Number">-0</Data></Cell><Cell><Data ss:Type="Number">-0</Data></Cell><Cell><Data ss:Type="String">OK</Data></Cell></Row><Row ss:Height="12.8409"><Cell><Data ss:Type="String">ENSG00000043591</Data></Cell><Cell><Data ss:Type="Number">-0</Data></Cell><Cell><Data ss:Type="Number">-0</Data></Cell><Cell><Data ss:Type="String">ADRB1_HUMAN</Data></Cell><Cell><Data ss:Type="String">ADRB1</Data></Cell><Cell><Data ss:Type="Number">-0</Data></Cell><Cell><Data ss:Type="String">chr10:115803805-115806667</Data></Cell><Cell><Data ss:Type="Number">-0</Data></Cell><Cell><Data ss:Type="Number">-0</Data></Cell><Cell><Data ss:Type="Number">-0</Data></Cell><Cell><Data ss:Type="Number">-0</Data></Cell><Cell><Data ss:Type="Number">-0</Data></Cell><Cell><Data ss:Type="String">OK</Data></Cell></Row><Row ss:Index="585" ss:Height="12.8409"><Cell><Data ss:Type="String">ENSG00000234631</Data></Cell><Cell><Data ss:Type="Number">-0</Data></Cell><Cell><Data ss:Type="Number">-0</Data></Cell><Cell><Data ss:Type="String">Q9NXN1_HUMAN</Data></Cell><Cell><Data ss:Type="String">AL162407.1</Data></Cell><Cell><Data ss:Type="Number">-0</Data></Cell><Cell><Data ss:Type="String">chr10:115674529-115676949</Data></Cell><Cell><Data ss:Type="Number">-0</Data></Cell><Cell><Data ss:Type="Number">-0</Data></Cell><Cell><Data ss:Type="Number">-0</Data></Cell><Cell><Data ss:Type="Number">-0</Data></Cell><Cell><Data ss:Type="Number">-0</Data></Cell><Cell><Data ss:Type="String">LOWDATA</Data></Cell></Row><Row ss:Height="12.8409"><Cell><Data ss:Type="String">ENSG00000182645</Data></Cell><Cell><Data ss:Type="Number">-0</Data></Cell><Cell><Data ss:Type="Number">-0</Data></Cell><Cell><Data ss:Type="String">CJ096_HUMAN</Data></Cell><Cell><Data ss:Type="String">C10orf96</Data></Cell><Cell><Data ss:Type="Number">-0</Data></Cell><Cell><Data ss:Type="String">chr10:118083939-118139541</Data></Cell><Cell><Data ss:Type="Number">-0</Data></Cell><Cell><Data ss:Type="Number">-0</Data></Cell><Cell><Data ss:Type="Number">-0</Data></Cell><Cell><Data ss:Type="Number">-0</Data></Cell><Cell><Data ss:Type="Number">-0</Data></Cell><Cell><Data ss:Type="String">OK</Data></Cell></Row><Row ss:Height="12.8409"><Cell><Data ss:Type="String">ENSG00000203837</Data></Cell><Cell><Data ss:Type="Number">-0</Data></Cell><Cell><Data ss:Type="Number">-0</Data></Cell><Cell><Data ss:Type="String">LIPR3_HUMAN</Data></Cell><Cell><Data ss:Type="String">PNLIPRP3</Data></Cell><Cell><Data ss:Type="Number">-0</Data></Cell><Cell><Data ss:Type="String">chr10:118187378-118237469</Data></Cell><Cell><Data ss:Type="Number">-0</Data></Cell><Cell><Data ss:Type="Number">-0</Data></Cell><Cell><Data ss:Type="Number">-0</Data></Cell><Cell><Data ss:Type="Number">-0</Data></Cell><Cell><Data ss:Type="Number">-0</Data></Cell><Cell><Data ss:Type="String">OK</Data></Cell></Row><Row ss:Height="12.8409"><Cell><Data ss:Type="String">ENSG00000175535</Data></Cell><Cell><Data ss:Type="Number">-0</Data></Cell><Cell><Data ss:Type="Number">-0</Data></Cell><Cell><Data ss:Type="String">LIPP_HUMAN</Data></Cell><Cell><Data ss:Type="String">PNLIP</Data></Cell><Cell><Data ss:Type="Number">-0</Data></Cell><Cell><Data ss:Type="String">chr10:118305442-118327367</Data></Cell><Cell><Data ss:Type="Number">-0</Data></Cell><Cell><Data ss:Type="Number">-0</Data></Cell><Cell><Data ss:Type="Number">-0</Data></Cell><Cell><Data ss:Type="Number">-0</Data></Cell><Cell><Data ss:Type="Number">-0</Data></Cell><Cell><Data ss:Type="String">OK</Data></Cell></Row><Row ss:Height="12.8409"><Cell><Data ss:Type="String">ENSG00000165862</Data></Cell><Cell><Data ss:Type="Number">-0</Data></Cell><Cell><Data ss:Type="Number">-0</Data></Cell><Cell><Data ss:Type="String">F5H1V6_HUMAN</Data></Cell><Cell><Data ss:Type="String">PNLIPRP2</Data></Cell><Cell><Data ss:Type="Number">-0</Data></Cell><Cell><Data ss:Type="String">chr10:118380464-118404654</Data></Cell><Cell><Data ss:Type="Number">-0</Data></Cell><Cell><Data ss:Type="Number">-0</Data></Cell><Cell><Data ss:Type="Number">-0</Data></Cell><Cell><Data ss:Type="Number">-0</Data></Cell><Cell><Data ss:Type="Number">-0</Data></Cell><Cell><Data ss:Type="String">OK</Data></Cell></Row><Row ss:Height="12.8409"><Cell><Data ss:Type="String">ENSG00000165863</Data></Cell><Cell><Data ss:Type="Number">-0</Data></Cell><Cell><Data ss:Type="Number">-0</Data></Cell><Cell><Data ss:Type="String">CJ082_HUMAN</Data></Cell><Cell><Data ss:Type="String">C10orf82</Data></Cell><Cell><Data ss:Type="Number">-0</Data></Cell><Cell><Data ss:Type="String">chr10:118423206-118429481</Data></Cell><Cell><Data ss:Type="Number">-0</Data></Cell><Cell><Data ss:Type="Number">-0</Data></Cell><Cell><Data ss:Type="Number">-0</Data></Cell><Cell><Data ss:Type="Number">-0</Data></Cell><Cell><Data ss:Type="Number">-0</Data></Cell><Cell><Data ss:Type="String">OK</Data></Cell></Row><Row ss:Height="12.8409"><Cell><Data ss:Type="String">ENSG00000186795</Data></Cell><Cell><Data ss:Type="Number">-0</Data></Cell><Cell><Data ss:Type="Number">-0</Data></Cell><Cell><Data ss:Type="String">KCNKI_HUMAN</Data></Cell><Cell><Data ss:Type="String">KCNK18</Data></Cell><Cell><Data ss:Type="Number">-0</Data></Cell><Cell><Data ss:Type="String">chr10:118956999-118969810</Data></Cell><Cell><Data ss:Type="Number">-0</Data></Cell><Cell><Data ss:Type="Number">-0</Data></Cell><Cell><Data ss:Type="Number">-0</Data></Cell><Cell><Data ss:Type="Number">-0</Data></Cell><Cell><Data ss:Type="Number">-0</Data></Cell><Cell><Data ss:Type="String">OK</Data></Cell></Row><Row ss:Height="12.8409"><Cell><Data ss:Type="String">ENSG00000119973</Data></Cell><Cell><Data ss:Type="Number">-0</Data></Cell><Cell><Data ss:Type="Number">-0</Data></Cell><Cell><Data ss:Type="String">PRLHR_HUMAN</Data></Cell><Cell><Data ss:Type="String">PRLHR</Data></Cell><Cell><Data ss:Type="Number">-0</Data></Cell><Cell><Data ss:Type="String">chr10:120352915-120355160</Data></Cell><Cell><Data ss:Type="Number">-0</Data></Cell><Cell><Data ss:Type="Number">-0</Data></Cell><Cell><Data ss:Type="Number">-0</Data></Cell><Cell><Data ss:Type="Number">-0</Data></Cell><Cell><Data ss:Type="Number">-0</Data></Cell><Cell><Data ss:Type="String">OK</Data></Cell></Row><Row ss:Height="12.8409"><Cell><Data ss:Type="String">ENSG00000177234</Data></Cell><Cell><Data ss:Type="Number">-0</Data></Cell><Cell><Data ss:Type="Number">-0</Data></Cell><Cell><Data ss:Type="String">CJ085_HUMAN</Data></Cell><Cell><Data ss:Type="String">C10orf85</Data></Cell><Cell><Data ss:Type="Number">-0</Data></Cell><Cell><Data ss:Type="String">chr10:122357720-122359629</Data></Cell><Cell><Data ss:Type="Number">-0</Data></Cell><Cell><Data ss:Type="Number">-0</Data></Cell><Cell><Data ss:Type="Number">-0</Data></Cell><Cell><Data ss:Type="Number">-0</Data></Cell><Cell><Data ss:Type="Number">-0</Data></Cell><Cell><Data ss:Type="String">OK</Data></Cell></Row><Row ss:Height="12.8409"><Cell><Data ss:Type="String">ENSG00000183559</Data></Cell><Cell><Data ss:Type="Number">-0</Data></Cell><Cell><Data ss:Type="Number">-0</Data></Cell><Cell><Data ss:Type="String">CJ120_HUMAN</Data></Cell><Cell><Data ss:Type="String">C10orf120</Data></Cell><Cell><Data ss:Type="Number">-0</Data></Cell><Cell><Data ss:Type="String">chr10:124457224-124459338</Data></Cell><Cell><Data ss:Type="Number">-0</Data></Cell><Cell><Data ss:Type="Number">-0</Data></Cell><Cell><Data ss:Type="Number">-0</Data></Cell><Cell><Data ss:Type="Number">-0</Data></Cell><Cell><Data ss:Type="Number">-0</Data></Cell><Cell><Data ss:Type="String">OK</Data></Cell></Row><Row ss:Index="595" ss:Height="12.8409"><Cell><Data ss:Type="String">ENSG00000203795</Data></Cell><Cell><Data ss:Type="Number">-0</Data></Cell><Cell><Data ss:Type="Number">-0</Data></Cell><Cell><Data ss:Type="String">FA24A_HUMAN</Data></Cell><Cell><Data ss:Type="String">FAM24A</Data></Cell><Cell><Data ss:Type="Number">-0</Data></Cell><Cell><Data ss:Type="String">chr10:124670216-124672627</Data></Cell><Cell><Data ss:Type="Number">-0</Data></Cell><Cell><Data ss:Type="Number">-0</Data></Cell><Cell><Data ss:Type="Number">-0</Data></Cell><Cell><Data ss:Type="Number">-0</Data></Cell><Cell><Data ss:Type="Number">-0</Data></Cell><Cell><Data ss:Type="String">OK</Data></Cell></Row><Row ss:Height="12.8409"><Cell><Data ss:Type="String">ENSG00000179988</Data></Cell><Cell><Data ss:Type="Number">-0</Data></Cell><Cell><Data ss:Type="Number">-0</Data></Cell><Cell><Data ss:Type="String">PSTK_HUMAN</Data></Cell><Cell><Data ss:Type="String">PSTK</Data></Cell><Cell><Data ss:Type="Number">-0</Data></Cell><Cell><Data ss:Type="String">chr10:124713896-124757029</Data></Cell><Cell><Data ss:Type="Number">-0</Data></Cell><Cell><Data ss:Type="Number">-0</Data></Cell><Cell><Data ss:Type="Number">-0</Data></Cell><Cell><Data ss:Type="Number">-0</Data></Cell><Cell><Data ss:Type="Number">-0</Data></Cell><Cell><Data ss:Type="String">OK</Data></Cell></Row><Row ss:Height="12.8409"><Cell><Data ss:Type="String">ENSG00000154478</Data></Cell><Cell><Data ss:Type="Number">-0</Data></Cell><Cell><Data ss:Type="Number">-0</Data></Cell><Cell><Data ss:Type="String">GPR26_HUMAN</Data></Cell><Cell><Data ss:Type="String">GPR26</Data></Cell><Cell><Data ss:Type="Number">-0</Data></Cell><Cell><Data ss:Type="String">chr10:125425870-125454123</Data></Cell><Cell><Data ss:Type="Number">-0</Data></Cell><Cell><Data ss:Type="Number">-0</Data></Cell><Cell><Data ss:Type="Number">-0</Data></Cell><Cell><Data ss:Type="Number">-0</Data></Cell><Cell><Data ss:Type="Number">-0</Data></Cell><Cell><Data ss:Type="String">OK</Data></Cell></Row><Row ss:Height="12.8409"><Cell><Data ss:Type="String">ENSG00000121898</Data></Cell><Cell><Data ss:Type="Number">-0</Data></Cell><Cell><Data ss:Type="Number">-0</Data></Cell><Cell><Data ss:Type="String">CPXM2_HUMAN</Data></Cell><Cell><Data ss:Type="String">CPXM2</Data></Cell><Cell><Data ss:Type="Number">-0</Data></Cell><Cell><Data ss:Type="String">chr10:125465728-125699783</Data></Cell><Cell><Data ss:Type="Number">-0</Data></Cell><Cell><Data ss:Type="Number">-0</Data></Cell><Cell><Data ss:Type="Number">-0</Data></Cell><Cell><Data ss:Type="Number">-0</Data></Cell><Cell><Data ss:Type="Number">-0</Data></Cell><Cell><Data ss:Type="String">OK</Data></Cell></Row><Row ss:Height="12.8409"><Cell><Data ss:Type="String">ENSG00000229544</Data></Cell><Cell><Data ss:Type="Number">-0</Data></Cell><Cell><Data ss:Type="Number">-0</Data></Cell><Cell><Data ss:Type="String">G3V2X8_HUMAN</Data></Cell><Cell><Data ss:Type="String">NKX1-2</Data></Cell><Cell><Data ss:Type="Number">-0</Data></Cell><Cell><Data ss:
[truncated: 14,001,470 more chars]
